# Supplementary material for: Fruit scent and observer colour vision shape food-selection strategies in wild capuchin monkeys
Source: Nat Commun. 2019 Jun 3;10:2407. doi: 10.1038/s41467-019-10250-9 (PMC6546703; doi:10.1038/s41467-019-10250-9)
Supplement: Supplementary file 5 — Supplementary Data 1 [file 41467_2019_10250_MOESM5_ESM.xlsx]

## Sheet: Supplementary Data 1
Supplementary Data 1. Summary of study individuals and foraging data. We provide the sex, social group, age class, and color vision type for each capuchin monkey in our study. Values represent the number of fruit investigations per individual for plant species included in the odour analyses.
individual.id	sex	group	age.class	color.vision.type	Byrsonima crassifolia	Cordia guanacastensis	Cordia panamensis	Diospyros salicifolia	Ficus morazaniana	Genipa americana	Guettarda macrosperma	Jacquinia nervosa	Karwinskia calderoni	Maclura tinctoria	Malvaviscus arboreus	Psidium guajava	Randia thurberi	Sciadodendron excelsum	Simarouba glauca	Spondias mombin	Stemmadenia obovata	Vachellia collinsii
AB	female	CP	SmallImmature	trichromat	19	0	0	0	13	6	0	5	0	0	0	2	0	0	0	0	2	0
AD	male	GC	Adult	dichromat	0	0	34	0	0	6	0	28	0	20	0	0	0	35	0	1	0	0
AH	female	EX	Adult	trichromat	0	0	0	0	0	31	0	0	72	0	0	0	12	0	0	0	0	0
AL	male	LV	Subadult	dichromat	0	0	0	0	0	32	0	0	198	0	0	0	0	37	58	0	0	14
AM	male	NA	Adult	dichromat	0	0	0	0	63	0	0	0	111	3	0	0	0	0	7	0	0	0
AR	male	EX	Adult	dichromat	0	0	0	0	0	17	0	4	38	15	0	0	0	0	0	0	0	0
AT	male	EX	Adult	dichromat	0	0	13	0	0	0	0	0	72	0	0	0	0	17	15	0	0	0
BA	male	CP	LargeImmature	dichromat	5	0	0	7	6	6	0	0	55	0	5	0	1	39	84	0	0	99
BG	male	GC	Adult	dichromat	0	0	0	9	0	11	0	0	0	0	0	0	0	0	61	0	0	1
BL	female	LV	Adult	trichromat	0	0	0	4	0	16	0	0	299	0	0	0	0	83	53	0	0	5
BO	female	CP	LargeImmature	dichromat	0	0	0	19	18	2	0	0	139	0	0	0	1	28	81	0	0	57
BU	male	LV	Adult	dichromat	3	0	0	0	0	0	0	0	111	0	0	0	0	0	32	0	0	2
BY	male	GC	LargeImmature	dichromat	0	0	0	0	0	8	0	0	0	0	0	0	0	0	0	0	0	0
BZ	male	CP	Adult	dichromat	27	0	0	0	12	0	0	0	4	7	0	10	0	0	0	0	0	0
CA	female	LV	LargeImmature	trichromat	0	0	0	0	0	0	0	0	243	0	0	0	0	0	23	0	0	34
CB	male	EX	SmallImmature	dichromat	0	0	0	19	0	2	0	0	0	9	0	0	0	0	0	0	0	0
CC	female	GC	LargeImmature	trichromat	0	0	0	0	0	8	0	0	0	0	0	0	0	22	0	3	0	0
CE	female	LV	LargeImmature	dichromat	10	0	0	0	17	6	0	1	0	0	0	0	0	0	4	0	1	0
CH	female	LV	Adult	trichromat	6	44	0	34	0	11	0	0	74	0	5	0	0	0	34	0	3	46
CL	female	EX	Adult	trichromat	0	0	0	0	0	13	3	0	31	29	0	0	0	10	13	0	0	0
CY	male	LV	Adult	dichromat	0	43	20	23	0	0	0	0	60	0	0	0	0	0	55	0	3	0
DL	female	LV	Adult	trichromat	0	64	0	29	3	0	0	0	374	0	0	0	1	24	117	3	0	3
DY	male	CP	SmallImmature	dichromat	1	0	0	0	0	0	0	0	0	0	0	0	0	0	0	0	0	0
ED	female	CP	Adult	dichromat	6	0	0	0	68	9	0	3	156	11	0	7	0	135	193	0	2	5
EL	female	EX	Adult	trichromat	0	0	40	43	0	4	0	0	147	48	0	0	0	17	38	0	0	0
FA	male	LV	Subadult	dichromat	27	0	0	0	0	16	0	0	0	0	0	0	0	0	0	0	0	3
FL	female	GC	Adult	trichromat	0	0	0	1	0	16	0	0	1	13	0	0	0	0	0	1	1	0
GY	male	GC	Adult	dichromat	3	0	0	0	0	12	0	0	0	0	0	1	0	5	0	0	0	0
HL	female	EX	LargeImmature	trichromat	0	0	0	17	0	8	0	0	32	12	0	0	16	0	0	0	0	62
HR	male	EX	SmallImmature	dichromat	0	0	0	36	0	10	9	0	12	33	0	0	0	10	0	0	0	0
IM	male	NA	NA	dichromat	0	0	0	0	0	0	0	0	17	0	0	0	0	0	6	0	0	0
JM	male	NA	SmallImmature	dichromat	0	0	0	1	0	0	0	0	17	0	0	0	0	0	0	0	0	0
KI	female	CP	LargeImmature	dichromat	0	0	0	2	53	5	20	0	204	2	0	11	0	43	56	0	4	51
KL	female	LV	Adult	trichromat	0	0	0	23	1	1	0	0	223	0	0	0	0	18	82	0	0	1
LE	male	CP	Adult	dichromat	0	0	0	15	158	146	0	16	342	7	0	0	0	0	99	0	1	36
LL	female	GC	Adult	trichromat	0	0	16	15	0	2	0	0	0	0	0	0	0	0	18	4	0	0
LT	male	GC	Subadult	dichromat	4	0	0	0	0	8	0	0	0	4	0	0	0	0	0	0	0	0
LU	female	CP	SmallImmature	trichromat	3	0	0	0	0	0	0	0	0	0	0	0	0	0	0	0	0	0
LV	female	GC	Adult	dichromat	0	0	0	0	0	3	0	0	19	0	0	0	0	0	0	8	0	4
LY	female	GC	Adult	trichromat	0	0	86	0	0	0	0	0	72	0	0	0	0	0	8	0	0	0
MA	male	GC	Adult	dichromat	0	0	0	14	0	15	0	0	16	9	0	0	0	0	86	0	2	0
MD	male	GC	LargeImmature	dichromat	0	0	0	0	0	15	0	0	0	0	0	0	0	0	0	0	0	0
MF	male	GC	Subadult	dichromat	0	0	0	0	0	0	0	0	0	0	0	0	0	13	0	0	0	0
MN	female	GC	Adult	trichromat	0	0	0	1	0	1	0	0	4	0	0	0	0	0	13	6	0	0
MO	male	CP	LargeImmature	dichromat	41	0	0	38	41	13	0	8	169	0	0	0	0	0	109	1	0	51
MS	male	LV	SmallImmature	dichromat	0	0	0	0	0	0	0	2	0	0	0	0	0	0	0	0	0	0
MU	male	LV	Subadult	dichromat	2	0	26	25	0	0	0	12	34	0	23	0	0	49	158	10	0	24
MW	female	GC	Adult	trichromat	0	0	0	24	0	4	0	0	0	0	0	0	0	0	0	6	0	0
MX	female	GC	Adult	trichromat	0	0	59	0	0	2	0	0	0	0	0	0	0	0	15	4	0	0
MY	female	LV	Adult	trichromat	0	0	0	0	0	3	0	0	0	0	0	0	0	7	0	0	0	0
NE	female	CP	LargeImmature	dichromat	22	0	0	20	48	4	0	0	37	9	0	0	0	7	18	0	4	7
NS	male	CP	Adult	dichromat	0	0	0	10	0	33	0	10	659	0	0	0	0	13	138	0	0	53
NU	male	LV	LargeImmature	dichromat	0	0	0	39	0	33	0	6	228	34	0	0	0	0	107	14	10	9
NY	female	CP	Adult	dichromat	0	0	0	0	0	5	0	0	215	0	0	0	0	24	0	0	0	4
OE	male	EX	SmallImmature	dichromat	0	7	0	0	0	0	0	0	0	14	0	0	0	0	0	0	0	0
OR	female	LV	SmallImmature	trichromat	0	0	0	0	0	0	0	10	0	1	0	0	0	0	0	0	4	0
PD	female	GC	LargeImmature	trichromat	0	0	0	0	0	4	0	0	18	0	0	0	0	26	1	2	0	1
PI	female	LV	LargeImmature	dichromat	0	0	0	18	0	0	0	4	200	0	0	0	13	0	58	14	1	13
PT	female	GC	Adult	trichromat	0	0	20	15	0	1	0	0	0	0	0	0	0	2	13	7	0	0
PW	male	GC	SmallImmature	dichromat	0	0	0	9	0	0	0	0	0	0	0	0	0	0	0	0	0	0
RF	male	CP	Subadult	dichromat	0	0	0	0	0	3	0	5	203	0	0	0	0	97	92	0	0	12
RI	female	GC	Adult	dichromat	0	0	9	0	0	11	0	0	0	0	0	0	0	4	3	0	0	0
RM	female	GC	Adult	dichromat	0	0	0	13	0	1	0	0	6	0	0	0	0	0	0	8	0	0
SA	female	CP	Adult	dichromat	16	0	17	0	69	32	27	2	158	0	0	0	0	55	160	0	1	19
SE	female	CP	Adult	dichromat	23	0	0	0	134	3	0	0	503	14	0	0	0	31	87	0	0	42
SH	female	CP	LargeImmature	dichromat	4	0	0	1	40	21	11	0	53	9	0	0	9	0	138	0	0	21
SI	female	CP	Adult	dichromat	29	0	0	19	53	69	0	30	202	11	0	0	0	174	158	0	10	13
SS	female	LV	Adult	trichromat	0	0	4	22	0	29	0	13	107	1	2	1	0	0	64	1	6	66
SZ	female	CP	LargeImmature	dichromat	5	0	0	0	0	55	0	0	0	0	0	0	0	0	0	0	0	0
TI	female	CP	Adult	dichromat	13	0	0	6	10	101	0	1	55	23	0	0	0	20	57	0	4	6
TY	male	LV	LargeImmature	dichromat	0	0	0	0	0	0	0	0	0	0	0	0	0	0	0	0	7	0
VM	male	GC	LargeImmature	dichromat	0	0	27	6	0	13	0	0	0	0	0	0	0	0	0	0	0	4
VV	female	LV	LargeImmature	trichromat	0	106	0	32	42	0	0	0	0	1	0	0	0	0	0	0	0	0
WE	male	LV	Adult	dichromat	17	0	0	1	0	13	0	18	84	0	0	0	0	0	36	4	3	1
ZA	female	CP	Adult	dichromat	19	0	0	24	113	7	0	0	400	11	0	0	7	45	210	0	2	19
