# Supplementary material for: Fruit scent and observer colour vision shape food-selection strategies in wild capuchin monkeys
Source: Nat Commun. 2019 Jun 3;10:2407. doi: 10.1038/s41467-019-10250-9 (PMC6546703; doi:10.1038/s41467-019-10250-9)
Supplement: Supplementary file 6 — Source Data [file 41467_2019_10250_MOESM6_ESM.xlsx]

## Sheet: Fig. 1
Source data for Fig. 1. Variables used: ProportionSniffed (code calculated average per species); ScientificName
ID	ScientificName	ProportionSniffed	Animal	Sex
118	Byrsonima crassifolia	0.157895	AB	Female
119	Byrsonima crassifolia	0	BA	Male
120	Byrsonima crassifolia	0	BU	Male
121	Byrsonima crassifolia	0.037037	BZ	Male
122	Byrsonima crassifolia	0	CE	Female
123	Byrsonima crassifolia	0	CH	Female
124	Byrsonima crassifolia	1	DY	Male
125	Byrsonima crassifolia	0	ED	Female
126	Byrsonima crassifolia	0	FA	Male
127	Byrsonima crassifolia	0	GY	Male
128	Byrsonima crassifolia	0.5	LT	Male
129	Byrsonima crassifolia	0.333333	LU	Female
130	Byrsonima crassifolia	0.0243902	MO	Male
131	Byrsonima crassifolia	0	MU	Male
132	Byrsonima crassifolia	0.181818	NE	Female
133	Byrsonima crassifolia	0.125	SA	Female
134	Byrsonima crassifolia	0.0434783	SE	Female
135	Byrsonima crassifolia	0	SH	Female
136	Byrsonima crassifolia	0	SI	Female
137	Byrsonima crassifolia	0	SZ	Female
138	Byrsonima crassifolia	0.461538	TI	Female
139	Byrsonima crassifolia	0	WE	Male
140	Byrsonima crassifolia	0.105263	ZA	Female
225	Cordia guanacastensis	0	CH	Female
226	Cordia guanacastensis	0	CY	Male
227	Cordia guanacastensis	0	DL	Female
228	Cordia guanacastensis	0	OE	Male
229	Cordia guanacastensis	0	VV	Female
231	Cordia panamensis	0	AD	Male
232	Cordia panamensis	0	AT	Male
233	Cordia panamensis	0	CY	Male
234	Cordia panamensis	0	EL	Female
235	Cordia panamensis	0	LL	Female
236	Cordia panamensis	0	LY	Female
237	Cordia panamensis	0	MU	Male
238	Cordia panamensis	0	MX	Female
239	Cordia panamensis	0	PT	Female
240	Cordia panamensis	0	RI	Female
241	Cordia panamensis	0	SA	Female
242	Cordia panamensis	0	SS	Female
243	Cordia panamensis	0	VM	Male
247	Diospyros salicifolia	0	BA	Male
248	Diospyros salicifolia	0	BG	Male
249	Diospyros salicifolia	0	BL	Female
250	Diospyros salicifolia	0.473684	BO	Female
251	Diospyros salicifolia	0	CB	Male
252	Diospyros salicifolia	0.147059	CH	Female
253	Diospyros salicifolia	0.347826	CY	Male
254	Diospyros salicifolia	0	DL	Female
255	Diospyros salicifolia	0	EL	Female
256	Diospyros salicifolia	0	FL	Female
257	Diospyros salicifolia	0.176471	HL	Female
258	Diospyros salicifolia	0	HR	Male
261	Diospyros salicifolia	0	JM	Male
262	Diospyros salicifolia	0.5	KI	Female
263	Diospyros salicifolia	0	KL	Female
264	Diospyros salicifolia	0	LE	Male
265	Diospyros salicifolia	0	LL	Female
266	Diospyros salicifolia	0	MA	Male
267	Diospyros salicifolia	0	MN	Female
268	Diospyros salicifolia	0.0789474	MO	Male
269	Diospyros salicifolia	0.32	MU	Male
270	Diospyros salicifolia	0	MW	Female
271	Diospyros salicifolia	0.2	NE	Female
272	Diospyros salicifolia	0	NS	Male
273	Diospyros salicifolia	0	NU	Male
274	Diospyros salicifolia	0.388889	PI	Female
275	Diospyros salicifolia	0	PT	Female
276	Diospyros salicifolia	0	PW	Male
277	Diospyros salicifolia	0.0769231	RM	Female
278	Diospyros salicifolia	0	SH	Female
279	Diospyros salicifolia	0.0526316	SI	Female
280	Diospyros salicifolia	0	SS	Female
281	Diospyros salicifolia	0.166667	TI	Female
282	Diospyros salicifolia	0	VM	Male
283	Diospyros salicifolia	0.0625	VV	Female
284	Diospyros salicifolia	0	WE	Male
285	Diospyros salicifolia	0.166667	ZA	Female
460	Ficus morazaniana	0.153846	AB	Female
461	Ficus morazaniana	0.126984	AM	Male
462	Ficus morazaniana	0.666667	BA	Male
463	Ficus morazaniana	0.333333	BO	Female
464	Ficus morazaniana	0.333333	BZ	Male
465	Ficus morazaniana	0.882353	CE	Female
466	Ficus morazaniana	0	DL	Female
467	Ficus morazaniana	0.264706	ED	Female
469	Ficus morazaniana	0.283019	KI	Female
470	Ficus morazaniana	0	KL	Female
471	Ficus morazaniana	0.335443	LE	Male
472	Ficus morazaniana	0.731707	MO	Male
473	Ficus morazaniana	0.4375	NE	Female
474	Ficus morazaniana	0.231884	SA	Female
475	Ficus morazaniana	0.529851	SE	Female
476	Ficus morazaniana	0.175	SH	Female
477	Ficus morazaniana	0.415094	SI	Female
478	Ficus morazaniana	0.3	TI	Female
479	Ficus morazaniana	0.142857	VV	Female
480	Ficus morazaniana	0.424779	ZA	Female
538	Genipa americana	0.166667	AB	Female
539	Genipa americana	0	AD	Male
540	Genipa americana	0.258065	AH	Female
541	Genipa americana	0.65625	AL	Male
542	Genipa americana	0.647059	AR	Male
543	Genipa americana	0.833333	BA	Male
544	Genipa americana	0.363636	BG	Male
545	Genipa americana	0.4375	BL	Female
546	Genipa americana	0.5	BO	Female
547	Genipa americana	0	BY	Male
548	Genipa americana	0	CA	Female
549	Genipa americana	1	CB	Male
550	Genipa americana	0.375	CC	Female
551	Genipa americana	0.166667	CE	Female
552	Genipa americana	0.0909091	CH	Female
553	Genipa americana	0.615385	CL	Female
554	Genipa americana	0.222222	ED	Female
555	Genipa americana	0.75	EL	Female
556	Genipa americana	0.6875	FA	Male
557	Genipa americana	0.5	FL	Female
558	Genipa americana	0.333333	GY	Male
559	Genipa americana	0.25	HL	Female
560	Genipa americana	0.3	HR	Male
563	Genipa americana	0.8	KI	Female
564	Genipa americana	0	KL	Female
565	Genipa americana	0.376712	LE	Male
566	Genipa americana	0.5	LL	Female
567	Genipa americana	0.375	LT	Male
568	Genipa americana	0.333333	LV	Female
569	Genipa americana	0.6	MA	Male
570	Genipa americana	0.533333	MD	Male
571	Genipa americana	0	MN	Female
572	Genipa americana	0.461538	MO	Male
573	Genipa americana	0.25	MW	Female
574	Genipa americana	1	MX	Female
575	Genipa americana	0.333333	MY	Female
576	Genipa americana	0.5	NE	Female
577	Genipa americana	0.606061	NS	Male
578	Genipa americana	0.666667	NU	Male
579	Genipa americana	0.8	NY	Female
580	Genipa americana	0	PD	Female
581	Genipa americana	1	PT	Female
582	Genipa americana	0.666667	RF	Male
583	Genipa americana	0.272727	RI	Female
584	Genipa americana	1	RM	Female
585	Genipa americana	0.5625	SA	Female
586	Genipa americana	0.666667	SE	Female
587	Genipa americana	0.47619	SH	Female
588	Genipa americana	0.57971	SI	Female
589	Genipa americana	0.689655	SS	Female
590	Genipa americana	0.854545	SZ	Female
591	Genipa americana	0.50495	TI	Female
592	Genipa americana	0.384615	VM	Male
593	Genipa americana	0.230769	WE	Male
594	Genipa americana	0.285714	ZA	Female
600	Guettarda macrosperma	0	CL	Female
601	Guettarda macrosperma	0	HR	Male
602	Guettarda macrosperma	0	KI	Female
603	Guettarda macrosperma	0	SA	Female
604	Guettarda macrosperma	0	SH	Female
609	Jacquinia nervosa	0	AB	Female
610	Jacquinia nervosa	0	AD	Male
611	Jacquinia nervosa	0	AR	Male
612	Jacquinia nervosa	0	CE	Female
613	Jacquinia nervosa	0	ED	Female
615	Jacquinia nervosa	0	LE	Male
616	Jacquinia nervosa	0	MO	Male
617	Jacquinia nervosa	0	MS	Male
618	Jacquinia nervosa	0	MU	Male
619	Jacquinia nervosa	0	NS	Male
620	Jacquinia nervosa	0	NU	Male
621	Jacquinia nervosa	0	OR	Female
622	Jacquinia nervosa	0	PI	Female
623	Jacquinia nervosa	0	RF	Male
624	Jacquinia nervosa	0	SA	Female
625	Jacquinia nervosa	0	SI	Female
626	Jacquinia nervosa	0	SS	Female
627	Jacquinia nervosa	0	TI	Female
628	Jacquinia nervosa	0	WE	Male
632	Karwinskia calderoni	0	AH	Female
633	Karwinskia calderoni	0.010101	AL	Male
634	Karwinskia calderoni	0	AM	Male
635	Karwinskia calderoni	0	AR	Male
636	Karwinskia calderoni	0	AT	Male
637	Karwinskia calderoni	0	BA	Male
638	Karwinskia calderoni	0	BL	Female
639	Karwinskia calderoni	0	BO	Female
640	Karwinskia calderoni	0.00900901	BU	Male
641	Karwinskia calderoni	0	BZ	Male
642	Karwinskia calderoni	0	CA	Female
643	Karwinskia calderoni	0	CH	Female
644	Karwinskia calderoni	0	CL	Female
645	Karwinskia calderoni	0	CY	Male
646	Karwinskia calderoni	0	DL	Female
647	Karwinskia calderoni	0	ED	Female
648	Karwinskia calderoni	0	EL	Female
649	Karwinskia calderoni	0	FL	Female
650	Karwinskia calderoni	0	HL	Female
651	Karwinskia calderoni	0	HR	Male
652	Karwinskia calderoni	0	IM	Male
655	Karwinskia calderoni	0	JM	Male
656	Karwinskia calderoni	0	KI	Female
657	Karwinskia calderoni	0	KL	Female
658	Karwinskia calderoni	0	LE	Male
659	Karwinskia calderoni	0	LV	Female
660	Karwinskia calderoni	0	LY	Female
661	Karwinskia calderoni	0	MA	Male
662	Karwinskia calderoni	0	MN	Female
663	Karwinskia calderoni	0	MO	Male
664	Karwinskia calderoni	0	MU	Male
665	Karwinskia calderoni	0	NE	Female
666	Karwinskia calderoni	0	NS	Male
667	Karwinskia calderoni	0	NU	Male
668	Karwinskia calderoni	0	NY	Female
669	Karwinskia calderoni	0	PD	Female
670	Karwinskia calderoni	0	PI	Female
671	Karwinskia calderoni	0	RF	Male
672	Karwinskia calderoni	0	RM	Female
673	Karwinskia calderoni	0	SA	Female
674	Karwinskia calderoni	0	SE	Female
675	Karwinskia calderoni	0	SH	Female
676	Karwinskia calderoni	0	SI	Female
677	Karwinskia calderoni	0	SS	Female
678	Karwinskia calderoni	0	TI	Female
679	Karwinskia calderoni	0	WE	Male
680	Karwinskia calderoni	0	ZA	Female
711	Maclura tinctoria	0	AD	Male
713	Maclura tinctoria	0	AM	Male
714	Maclura tinctoria	0	AR	Male
715	Maclura tinctoria	0	BZ	Male
716	Maclura tinctoria	0	CB	Male
717	Maclura tinctoria	0	CL	Female
718	Maclura tinctoria	0	ED	Female
719	Maclura tinctoria	0	EL	Female
720	Maclura tinctoria	0	FL	Female
721	Maclura tinctoria	0	HL	Female
722	Maclura tinctoria	0	HR	Male
723	Maclura tinctoria	0	KI	Female
724	Maclura tinctoria	0	LE	Male
725	Maclura tinctoria	0	LT	Male
726	Maclura tinctoria	0	MA	Male
727	Maclura tinctoria	0	NE	Female
728	Maclura tinctoria	0	NU	Male
729	Maclura tinctoria	0	OE	Male
730	Maclura tinctoria	0	OR	Female
731	Maclura tinctoria	0	SE	Female
732	Maclura tinctoria	0	SH	Female
733	Maclura tinctoria	0	SI	Female
734	Maclura tinctoria	0	SS	Female
735	Maclura tinctoria	0	TI	Female
736	Maclura tinctoria	0	VV	Female
737	Maclura tinctoria	0.0909091	ZA	Female
738	Malvaviscus arboreus	0	BA	Male
739	Malvaviscus arboreus	0	CH	Female
740	Malvaviscus arboreus	0	MU	Male
741	Malvaviscus arboreus	0	SS	Female
809	Psidium guajava	0	AB	Female
810	Psidium guajava	0.8	BZ	Male
811	Psidium guajava	0.428571	ED	Female
812	Psidium guajava	0	GY	Male
813	Psidium guajava	0.181818	KI	Female
814	Psidium guajava	NA	SI	Female
815	Psidium guajava	0	SS	Female
851	Randia thurberi	0	AH	Female
852	Randia thurberi	0	BA	Male
853	Randia thurberi	0	BO	Female
854	Randia thurberi	0	DL	Female
855	Randia thurberi	0	HL	Female
856	Randia thurberi	0	PI	Female
857	Randia thurberi	0	SH	Female
858	Randia thurberi	0	ZA	Female
864	Sciadodendron excelsum	0	AD	Male
866	Sciadodendron excelsum	0	AL	Male
867	Sciadodendron excelsum	0	AT	Male
868	Sciadodendron excelsum	0	BA	Male
869	Sciadodendron excelsum	0	BL	Female
870	Sciadodendron excelsum	0	BO	Female
871	Sciadodendron excelsum	0	CC	Female
872	Sciadodendron excelsum	0	CL	Female
873	Sciadodendron excelsum	0	DL	Female
874	Sciadodendron excelsum	0	ED	Female
875	Sciadodendron excelsum	0	EL	Female
876	Sciadodendron excelsum	0	GY	Male
877	Sciadodendron excelsum	0	HR	Male
879	Sciadodendron excelsum	0.0232558	KI	Female
880	Sciadodendron excelsum	0	KL	Female
881	Sciadodendron excelsum	0	MF	Male
882	Sciadodendron excelsum	0.0612245	MU	Male
883	Sciadodendron excelsum	0	MY	Female
884	Sciadodendron excelsum	0	NE	Female
885	Sciadodendron excelsum	0	NS	Male
886	Sciadodendron excelsum	0	NY	Female
887	Sciadodendron excelsum	0	PD	Female
888	Sciadodendron excelsum	0	PT	Female
889	Sciadodendron excelsum	0	RF	Male
890	Sciadodendron excelsum	0.0147059	RF	Male
891	Sciadodendron excelsum	0	RI	Female
892	Sciadodendron excelsum	0	SA	Female
893	Sciadodendron excelsum	0	SE	Female
894	Sciadodendron excelsum	0	SI	Female
895	Sciadodendron excelsum	0	TI	Female
896	Sciadodendron excelsum	0	ZA	Female
908	Simarouba glauca	0.103448	AL	Male
909	Simarouba glauca	0	AM	Male
910	Simarouba glauca	0.0666667	AT	Male
911	Simarouba glauca	0.142857	BA	Male
912	Simarouba glauca	0.327869	BG	Male
913	Simarouba glauca	0.169811	BL	Female
914	Simarouba glauca	0.37037	BO	Female
915	Simarouba glauca	0.25	BU	Male
916	Simarouba glauca	0	CA	Female
917	Simarouba glauca	0	CE	Female
918	Simarouba glauca	0.205882	CH	Female
919	Simarouba glauca	0	CL	Female
920	Simarouba glauca	0.527273	CY	Male
921	Simarouba glauca	0.017094	DL	Female
922	Simarouba glauca	0.196891	ED	Female
923	Simarouba glauca	0.0526316	EL	Female
924	Simarouba glauca	0	IM	Male
926	Simarouba glauca	0.339286	KI	Female
927	Simarouba glauca	0.0853659	KL	Female
928	Simarouba glauca	0.464646	LE	Male
929	Simarouba glauca	0.444444	LL	Female
930	Simarouba glauca	0	LY	Female
931	Simarouba glauca	0.0348837	MA	Male
932	Simarouba glauca	0	MN	Female
933	Simarouba glauca	0.183486	MO	Male
934	Simarouba glauca	0.246835	MU	Male
935	Simarouba glauca	0	MX	Female
936	Simarouba glauca	0.0555556	NE	Female
937	Simarouba glauca	0.23913	NS	Male
938	Simarouba glauca	0.130841	NU	Male
939	Simarouba glauca	0	PD	Female
940	Simarouba glauca	0.12069	PI	Female
941	Simarouba glauca	0.384615	PT	Female
942	Simarouba glauca	0.336957	RF	Male
943	Simarouba glauca	0.333333	RI	Female
944	Simarouba glauca	0.1875	SA	Female
945	Simarouba glauca	0.195402	SE	Female
946	Simarouba glauca	0.268116	SH	Female
947	Simarouba glauca	0.329114	SI	Female
948	Simarouba glauca	0.28125	SS	Female
949	Simarouba glauca	0.526316	TI	Female
950	Simarouba glauca	0.0555556	WE	Male
951	Simarouba glauca	0.461905	ZA	Female
982	Spondias mombin	0	AD	Male
983	Spondias mombin	0	CC	Female
984	Spondias mombin	0.333333	DL	Female
985	Spondias mombin	0	FL	Female
986	Spondias mombin	0	LL	Female
987	Spondias mombin	0	LV	Female
988	Spondias mombin	0	MN	Female
989	Spondias mombin	0	MO	Male
990	Spondias mombin	0	MU	Male
991	Spondias mombin	0.166667	MW	Female
992	Spondias mombin	0	MX	Female
993	Spondias mombin	0.0714286	NU	Male
994	Spondias mombin	0.5	PD	Female
995	Spondias mombin	0.0714286	PI	Female
996	Spondias mombin	0	PT	Female
997	Spondias mombin	0	RM	Female
998	Spondias mombin	0	SS	Female
999	Spondias mombin	0.5	WE	Male
1007	Stemmadenia obovata	0.5	AB	Female
1008	Stemmadenia obovata	1	CE	Female
1009	Stemmadenia obovata	0.333333	CH	Female
1010	Stemmadenia obovata	0	CY	Male
1011	Stemmadenia obovata	0	ED	Female
1012	Stemmadenia obovata	0	FL	Female
1013	Stemmadenia obovata	0	KI	Female
1014	Stemmadenia obovata	0	LE	Male
1015	Stemmadenia obovata	0	MA	Male
1016	Stemmadenia obovata	0.25	NE	Female
1017	Stemmadenia obovata	0	NU	Male
1018	Stemmadenia obovata	0	OR	Female
1019	Stemmadenia obovata	0	PI	Female
1020	Stemmadenia obovata	0	SA	Female
1021	Stemmadenia obovata	0.2	SI	Female
1022	Stemmadenia obovata	0.166667	SS	Female
1023	Stemmadenia obovata	0	TI	Female
1024	Stemmadenia obovata	0.142857	TY	Male
1025	Stemmadenia obovata	0	WE	Male
1026	Stemmadenia obovata	0	ZA	Female
1074	Vachellia collinsii	0	AL	Male
1075	Vachellia collinsii	0	BA	Male
1076	Vachellia collinsii	0	BG	Male
1077	Vachellia collinsii	0	BL	Female
1078	Vachellia collinsii	0	BO	Female
1079	Vachellia collinsii	0	BU	Male
1080	Vachellia collinsii	0	CA	Female
1081	Vachellia collinsii	0	CH	Female
1082	Vachellia collinsii	0	DL	Female
1083	Vachellia collinsii	0	ED	Female
1084	Vachellia collinsii	0	FA	Male
1085	Vachellia collinsii	0	HL	Female
1086	Vachellia collinsii	0	KI	Female
1087	Vachellia collinsii	0	KL	Female
1088	Vachellia collinsii	0	LE	Male
1089	Vachellia collinsii	0	LV	Female
1090	Vachellia collinsii	0	MO	Male
1091	Vachellia collinsii	0	MU	Male
1092	Vachellia collinsii	0	NE	Female
1093	Vachellia collinsii	0	NS	Male
1094	Vachellia collinsii	0	NU	Male
1095	Vachellia collinsii	0	NY	Female
1096	Vachellia collinsii	0	PD	Female
1097	Vachellia collinsii	0	PI	Female
1098	Vachellia collinsii	0	RF	Male
1099	Vachellia collinsii	0	SA	Female
1100	Vachellia collinsii	0	SE	Female
1101	Vachellia collinsii	0	SH	Female
1102	Vachellia collinsii	0	SI	Female
1103	Vachellia collinsii	0	SS	Female
1104	Vachellia collinsii	0	TI	Female
1105	Vachellia collinsii	0	VM	Male
1106	Vachellia collinsii	0	WE	Male
1107	Vachellia collinsii	0	ZA	Female

## Sheet: Fig. 2
Source data for Fig. 2a and Fig. 2b. Variables used: chem.dist (Fig. 2a; code jittered), scent.increase.ration.RU.URF (Fig. 2b; code jittered) and ProportionSniffed (Fig. 2a and Fig. 2b; code converted to binomial)
ID	ScientificName	Animal	Sex	ProportionSniffed	chem.dist.RF.URF	scent.increase.ratio.RF.URF
118	Byrsonima crassifolia	AB	Female	0.157895	0.891817	198.88
119	Byrsonima crassifolia	BA	Male	0	0.891817	198.88
120	Byrsonima crassifolia	BU	Male	0	0.891817	198.88
121	Byrsonima crassifolia	BZ	Male	0.037037	0.891817	198.88
122	Byrsonima crassifolia	CE	Female	0	0.891817	198.88
123	Byrsonima crassifolia	CH	Female	0	0.891817	198.88
124	Byrsonima crassifolia	DY	Male	1	0.891817	198.88
125	Byrsonima crassifolia	ED	Female	0	0.891817	198.88
126	Byrsonima crassifolia	FA	Male	0	0.891817	198.88
127	Byrsonima crassifolia	GY	Male	0	0.891817	198.88
128	Byrsonima crassifolia	LT	Male	0.5	0.891817	198.88
129	Byrsonima crassifolia	LU	Female	0.333333	0.891817	198.88
130	Byrsonima crassifolia	MO	Male	0.0243902	0.891817	198.88
131	Byrsonima crassifolia	MU	Male	0	0.891817	198.88
132	Byrsonima crassifolia	NE	Female	0.181818	0.891817	198.88
133	Byrsonima crassifolia	SA	Female	0.125	0.891817	198.88
134	Byrsonima crassifolia	SE	Female	0.0434783	0.891817	198.88
135	Byrsonima crassifolia	SH	Female	0	0.891817	198.88
136	Byrsonima crassifolia	SI	Female	0	0.891817	198.88
137	Byrsonima crassifolia	SZ	Female	0	0.891817	198.88
138	Byrsonima crassifolia	TI	Female	0.461538	0.891817	198.88
139	Byrsonima crassifolia	WE	Male	0	0.891817	198.88
140	Byrsonima crassifolia	ZA	Female	0.105263	0.891817	198.88
225	Cordia guanacastensis	CH	Female	0	0.254946	1.58676
226	Cordia guanacastensis	CY	Male	0	0.254946	1.58676
227	Cordia guanacastensis	DL	Female	0	0.254946	1.58676
228	Cordia guanacastensis	OE	Male	0	0.254946	1.58676
229	Cordia guanacastensis	VV	Female	0	0.254946	1.58676
231	Cordia panamensis	AD	Male	0	0.986297	0.0148239
232	Cordia panamensis	AT	Male	0	0.986297	0.0148239
233	Cordia panamensis	CY	Male	0	0.986297	0.0148239
234	Cordia panamensis	EL	Female	0	0.986297	0.0148239
235	Cordia panamensis	LL	Female	0	0.986297	0.0148239
236	Cordia panamensis	LY	Female	0	0.986297	0.0148239
237	Cordia panamensis	MU	Male	0	0.986297	0.0148239
238	Cordia panamensis	MX	Female	0	0.986297	0.0148239
239	Cordia panamensis	PT	Female	0	0.986297	0.0148239
240	Cordia panamensis	RI	Female	0	0.986297	0.0148239
241	Cordia panamensis	SA	Female	0	0.986297	0.0148239
242	Cordia panamensis	SS	Female	0	0.986297	0.0148239
243	Cordia panamensis	VM	Male	0	0.986297	0.0148239
247	Diospyros salicifolia	BA	Male	0	0.583426	0.47205
248	Diospyros salicifolia	BG	Male	0	0.583426	0.47205
249	Diospyros salicifolia	BL	Female	0	0.583426	0.47205
250	Diospyros salicifolia	BO	Female	0.473684	0.583426	0.47205
251	Diospyros salicifolia	CB	Male	0	0.583426	0.47205
252	Diospyros salicifolia	CH	Female	0.147059	0.583426	0.47205
253	Diospyros salicifolia	CY	Male	0.347826	0.583426	0.47205
254	Diospyros salicifolia	DL	Female	0	0.583426	0.47205
255	Diospyros salicifolia	EL	Female	0	0.583426	0.47205
256	Diospyros salicifolia	FL	Female	0	0.583426	0.47205
257	Diospyros salicifolia	HL	Female	0.176471	0.583426	0.47205
258	Diospyros salicifolia	HR	Male	0	0.583426	0.47205
261	Diospyros salicifolia	JM	Male	0	0.583426	0.47205
262	Diospyros salicifolia	KI	Female	0.5	0.583426	0.47205
263	Diospyros salicifolia	KL	Female	0	0.583426	0.47205
264	Diospyros salicifolia	LE	Male	0	0.583426	0.47205
265	Diospyros salicifolia	LL	Female	0	0.583426	0.47205
266	Diospyros salicifolia	MA	Male	0	0.583426	0.47205
267	Diospyros salicifolia	MN	Female	0	0.583426	0.47205
268	Diospyros salicifolia	MO	Male	0.0789474	0.583426	0.47205
269	Diospyros salicifolia	MU	Male	0.32	0.583426	0.47205
270	Diospyros salicifolia	MW	Female	0	0.583426	0.47205
271	Diospyros salicifolia	NE	Female	0.2	0.583426	0.47205
272	Diospyros salicifolia	NS	Male	0	0.583426	0.47205
273	Diospyros salicifolia	NU	Male	0	0.583426	0.47205
274	Diospyros salicifolia	PI	Female	0.388889	0.583426	0.47205
275	Diospyros salicifolia	PT	Female	0	0.583426	0.47205
276	Diospyros salicifolia	PW	Male	0	0.583426	0.47205
277	Diospyros salicifolia	RM	Female	0.0769231	0.583426	0.47205
278	Diospyros salicifolia	SH	Female	0	0.583426	0.47205
279	Diospyros salicifolia	SI	Female	0.0526316	0.583426	0.47205
280	Diospyros salicifolia	SS	Female	0	0.583426	0.47205
281	Diospyros salicifolia	TI	Female	0.166667	0.583426	0.47205
282	Diospyros salicifolia	VM	Male	0	0.583426	0.47205
283	Diospyros salicifolia	VV	Female	0.0625	0.583426	0.47205
284	Diospyros salicifolia	WE	Male	0	0.583426	0.47205
285	Diospyros salicifolia	ZA	Female	0.166667	0.583426	0.47205
460	Ficus morazaniana	AB	Female	0.153846	0.920449	22.9966
461	Ficus morazaniana	AM	Male	0.126984	0.920449	22.9966
462	Ficus morazaniana	BA	Male	0.666667	0.920449	22.9966
463	Ficus morazaniana	BO	Female	0.333333	0.920449	22.9966
464	Ficus morazaniana	BZ	Male	0.333333	0.920449	22.9966
465	Ficus morazaniana	CE	Female	0.882353	0.920449	22.9966
466	Ficus morazaniana	DL	Female	0	0.920449	22.9966
467	Ficus morazaniana	ED	Female	0.264706	0.920449	22.9966
469	Ficus morazaniana	KI	Female	0.283019	0.920449	22.9966
470	Ficus morazaniana	KL	Female	0	0.920449	22.9966
471	Ficus morazaniana	LE	Male	0.335443	0.920449	22.9966
472	Ficus morazaniana	MO	Male	0.731707	0.920449	22.9966
473	Ficus morazaniana	NE	Female	0.4375	0.920449	22.9966
474	Ficus morazaniana	SA	Female	0.231884	0.920449	22.9966
475	Ficus morazaniana	SE	Female	0.529851	0.920449	22.9966
476	Ficus morazaniana	SH	Female	0.175	0.920449	22.9966
477	Ficus morazaniana	SI	Female	0.415094	0.920449	22.9966
478	Ficus morazaniana	TI	Female	0.3	0.920449	22.9966
479	Ficus morazaniana	VV	Female	0.142857	0.920449	22.9966
480	Ficus morazaniana	ZA	Female	0.424779	0.920449	22.9966
538	Genipa americana	AB	Female	0.166667	0.221121	6.70824
539	Genipa americana	AD	Male	0	0.221121	6.70824
540	Genipa americana	AH	Female	0.258065	0.221121	6.70824
541	Genipa americana	AL	Male	0.65625	0.221121	6.70824
542	Genipa americana	AR	Male	0.647059	0.221121	6.70824
543	Genipa americana	BA	Male	0.833333	0.221121	6.70824
544	Genipa americana	BG	Male	0.363636	0.221121	6.70824
545	Genipa americana	BL	Female	0.4375	0.221121	6.70824
546	Genipa americana	BO	Female	0.5	0.221121	6.70824
547	Genipa americana	BY	Male	0	0.221121	6.70824
548	Genipa americana	CA	Female	0	0.221121	6.70824
549	Genipa americana	CB	Male	1	0.221121	6.70824
550	Genipa americana	CC	Female	0.375	0.221121	6.70824
551	Genipa americana	CE	Female	0.166667	0.221121	6.70824
552	Genipa americana	CH	Female	0.0909091	0.221121	6.70824
553	Genipa americana	CL	Female	0.615385	0.221121	6.70824
554	Genipa americana	ED	Female	0.222222	0.221121	6.70824
555	Genipa americana	EL	Female	0.75	0.221121	6.70824
556	Genipa americana	FA	Male	0.6875	0.221121	6.70824
557	Genipa americana	FL	Female	0.5	0.221121	6.70824
558	Genipa americana	GY	Male	0.333333	0.221121	6.70824
559	Genipa americana	HL	Female	0.25	0.221121	6.70824
560	Genipa americana	HR	Male	0.3	0.221121	6.70824
563	Genipa americana	KI	Female	0.8	0.221121	6.70824
564	Genipa americana	KL	Female	0	0.221121	6.70824
565	Genipa americana	LE	Male	0.376712	0.221121	6.70824
566	Genipa americana	LL	Female	0.5	0.221121	6.70824
567	Genipa americana	LT	Male	0.375	0.221121	6.70824
568	Genipa americana	LV	Female	0.333333	0.221121	6.70824
569	Genipa americana	MA	Male	0.6	0.221121	6.70824
570	Genipa americana	MD	Male	0.533333	0.221121	6.70824
571	Genipa americana	MN	Female	0	0.221121	6.70824
572	Genipa americana	MO	Male	0.461538	0.221121	6.70824
573	Genipa americana	MW	Female	0.25	0.221121	6.70824
574	Genipa americana	MX	Female	1	0.221121	6.70824
575	Genipa americana	MY	Female	0.333333	0.221121	6.70824
576	Genipa americana	NE	Female	0.5	0.221121	6.70824
577	Genipa americana	NS	Male	0.606061	0.221121	6.70824
578	Genipa americana	NU	Male	0.666667	0.221121	6.70824
579	Genipa americana	NY	Female	0.8	0.221121	6.70824
580	Genipa americana	PD	Female	0	0.221121	6.70824
581	Genipa americana	PT	Female	1	0.221121	6.70824
582	Genipa americana	RF	Male	0.666667	0.221121	6.70824
583	Genipa americana	RI	Female	0.272727	0.221121	6.70824
584	Genipa americana	RM	Female	1	0.221121	6.70824
585	Genipa americana	SA	Female	0.5625	0.221121	6.70824
586	Genipa americana	SE	Female	0.666667	0.221121	6.70824
587	Genipa americana	SH	Female	0.47619	0.221121	6.70824
588	Genipa americana	SI	Female	0.57971	0.221121	6.70824
589	Genipa americana	SS	Female	0.689655	0.221121	6.70824
590	Genipa americana	SZ	Female	0.854545	0.221121	6.70824
591	Genipa americana	TI	Female	0.50495	0.221121	6.70824
592	Genipa americana	VM	Male	0.384615	0.221121	6.70824
593	Genipa americana	WE	Male	0.230769	0.221121	6.70824
594	Genipa americana	ZA	Female	0.285714	0.221121	6.70824
600	Guettarda macrosperma	CL	Female	0	0.861448	31.5947
601	Guettarda macrosperma	HR	Male	0	0.861448	31.5947
602	Guettarda macrosperma	KI	Female	0	0.861448	31.5947
603	Guettarda macrosperma	SA	Female	0	0.861448	31.5947
604	Guettarda macrosperma	SH	Female	0	0.861448	31.5947
609	Jacquinia nervosa	AB	Female	0	1	3.58759
610	Jacquinia nervosa	AD	Male	0	1	3.58759
611	Jacquinia nervosa	AR	Male	0	1	3.58759
612	Jacquinia nervosa	CE	Female	0	1	3.58759
613	Jacquinia nervosa	ED	Female	0	1	3.58759
615	Jacquinia nervosa	LE	Male	0	1	3.58759
616	Jacquinia nervosa	MO	Male	0	1	3.58759
617	Jacquinia nervosa	MS	Male	0	1	3.58759
618	Jacquinia nervosa	MU	Male	0	1	3.58759
619	Jacquinia nervosa	NS	Male	0	1	3.58759
620	Jacquinia nervosa	NU	Male	0	1	3.58759
621	Jacquinia nervosa	OR	Female	0	1	3.58759
622	Jacquinia nervosa	PI	Female	0	1	3.58759
623	Jacquinia nervosa	RF	Male	0	1	3.58759
624	Jacquinia nervosa	SA	Female	0	1	3.58759
625	Jacquinia nervosa	SI	Female	0	1	3.58759
626	Jacquinia nervosa	SS	Female	0	1	3.58759
627	Jacquinia nervosa	TI	Female	0	1	3.58759
628	Jacquinia nervosa	WE	Male	0	1	3.58759
632	Karwinskia calderoni	AH	Female	0	0.458665	0.756484
633	Karwinskia calderoni	AL	Male	0.010101	0.458665	0.756484
634	Karwinskia calderoni	AM	Male	0	0.458665	0.756484
635	Karwinskia calderoni	AR	Male	0	0.458665	0.756484
636	Karwinskia calderoni	AT	Male	0	0.458665	0.756484
637	Karwinskia calderoni	BA	Male	0	0.458665	0.756484
638	Karwinskia calderoni	BL	Female	0	0.458665	0.756484
639	Karwinskia calderoni	BO	Female	0	0.458665	0.756484
640	Karwinskia calderoni	BU	Male	0.00900901	0.458665	0.756484
641	Karwinskia calderoni	BZ	Male	0	0.458665	0.756484
642	Karwinskia calderoni	CA	Female	0	0.458665	0.756484
643	Karwinskia calderoni	CH	Female	0	0.458665	0.756484
644	Karwinskia calderoni	CL	Female	0	0.458665	0.756484
645	Karwinskia calderoni	CY	Male	0	0.458665	0.756484
646	Karwinskia calderoni	DL	Female	0	0.458665	0.756484
647	Karwinskia calderoni	ED	Female	0	0.458665	0.756484
648	Karwinskia calderoni	EL	Female	0	0.458665	0.756484
649	Karwinskia calderoni	FL	Female	0	0.458665	0.756484
650	Karwinskia calderoni	HL	Female	0	0.458665	0.756484
651	Karwinskia calderoni	HR	Male	0	0.458665	0.756484
652	Karwinskia calderoni	IM	Male	0	0.458665	0.756484
655	Karwinskia calderoni	JM	Male	0	0.458665	0.756484
656	Karwinskia calderoni	KI	Female	0	0.458665	0.756484
657	Karwinskia calderoni	KL	Female	0	0.458665	0.756484
658	Karwinskia calderoni	LE	Male	0	0.458665	0.756484
659	Karwinskia calderoni	LV	Female	0	0.458665	0.756484
660	Karwinskia calderoni	LY	Female	0	0.458665	0.756484
661	Karwinskia calderoni	MA	Male	0	0.458665	0.756484
662	Karwinskia calderoni	MN	Female	0	0.458665	0.756484
663	Karwinskia calderoni	MO	Male	0	0.458665	0.756484
664	Karwinskia calderoni	MU	Male	0	0.458665	0.756484
665	Karwinskia calderoni	NE	Female	0	0.458665	0.756484
666	Karwinskia calderoni	NS	Male	0	0.458665	0.756484
667	Karwinskia calderoni	NU	Male	0	0.458665	0.756484
668	Karwinskia calderoni	NY	Female	0	0.458665	0.756484
669	Karwinskia calderoni	PD	Female	0	0.458665	0.756484
670	Karwinskia calderoni	PI	Female	0	0.458665	0.756484
671	Karwinskia calderoni	RF	Male	0	0.458665	0.756484
672	Karwinskia calderoni	RM	Female	0	0.458665	0.756484
673	Karwinskia calderoni	SA	Female	0	0.458665	0.756484
674	Karwinskia calderoni	SE	Female	0	0.458665	0.756484
675	Karwinskia calderoni	SH	Female	0	0.458665	0.756484
676	Karwinskia calderoni	SI	Female	0	0.458665	0.756484
677	Karwinskia calderoni	SS	Female	0	0.458665	0.756484
678	Karwinskia calderoni	TI	Female	0	0.458665	0.756484
679	Karwinskia calderoni	WE	Male	0	0.458665	0.756484
680	Karwinskia calderoni	ZA	Female	0	0.458665	0.756484
711	Maclura tinctoria	AD	Male	0	0.509161	1.89251
713	Maclura tinctoria	AM	Male	0	0.509161	1.89251
714	Maclura tinctoria	AR	Male	0	0.509161	1.89251
715	Maclura tinctoria	BZ	Male	0	0.509161	1.89251
716	Maclura tinctoria	CB	Male	0	0.509161	1.89251
717	Maclura tinctoria	CL	Female	0	0.509161	1.89251
718	Maclura tinctoria	ED	Female	0	0.509161	1.89251
719	Maclura tinctoria	EL	Female	0	0.509161	1.89251
720	Maclura tinctoria	FL	Female	0	0.509161	1.89251
721	Maclura tinctoria	HL	Female	0	0.509161	1.89251
722	Maclura tinctoria	HR	Male	0	0.509161	1.89251
723	Maclura tinctoria	KI	Female	0	0.509161	1.89251
724	Maclura tinctoria	LE	Male	0	0.509161	1.89251
725	Maclura tinctoria	LT	Male	0	0.509161	1.89251
726	Maclura tinctoria	MA	Male	0	0.509161	1.89251
727	Maclura tinctoria	NE	Female	0	0.509161	1.89251
728	Maclura tinctoria	NU	Male	0	0.509161	1.89251
729	Maclura tinctoria	OE	Male	0	0.509161	1.89251
730	Maclura tinctoria	OR	Female	0	0.509161	1.89251
731	Maclura tinctoria	SE	Female	0	0.509161	1.89251
732	Maclura tinctoria	SH	Female	0	0.509161	1.89251
733	Maclura tinctoria	SI	Female	0	0.509161	1.89251
734	Maclura tinctoria	SS	Female	0	0.509161	1.89251
735	Maclura tinctoria	TI	Female	0	0.509161	1.89251
736	Maclura tinctoria	VV	Female	0	0.509161	1.89251
737	Maclura tinctoria	ZA	Female	0.0909091	0.509161	1.89251
738	Malvaviscus arboreus	BA	Male	0	0.683286	0.663263
739	Malvaviscus arboreus	CH	Female	0	0.683286	0.663263
740	Malvaviscus arboreus	MU	Male	0	0.683286	0.663263
741	Malvaviscus arboreus	SS	Female	0	0.683286	0.663263
809	Psidium guajava	AB	Female	0	1	93.2083
810	Psidium guajava	BZ	Male	0.8	1	93.2083
811	Psidium guajava	ED	Female	0.428571	1	93.2083
812	Psidium guajava	GY	Male	0	1	93.2083
813	Psidium guajava	KI	Female	0.181818	1	93.2083
814	Psidium guajava	SI	Female	NA	1	93.2083
815	Psidium guajava	SS	Female	0	1	93.2083
851	Randia thurberi	AH	Female	0	1	6.40886
852	Randia thurberi	BA	Male	0	1	6.40886
853	Randia thurberi	BO	Female	0	1	6.40886
854	Randia thurberi	DL	Female	0	1	6.40886
855	Randia thurberi	HL	Female	0	1	6.40886
856	Randia thurberi	PI	Female	0	1	6.40886
857	Randia thurberi	SH	Female	0	1	6.40886
858	Randia thurberi	ZA	Female	0	1	6.40886
864	Sciadodendron excelsum	AD	Male	0	0.39376	1.90565
866	Sciadodendron excelsum	AL	Male	0	0.39376	1.90565
867	Sciadodendron excelsum	AT	Male	0	0.39376	1.90565
868	Sciadodendron excelsum	BA	Male	0	0.39376	1.90565
869	Sciadodendron excelsum	BL	Female	0	0.39376	1.90565
870	Sciadodendron excelsum	BO	Female	0	0.39376	1.90565
871	Sciadodendron excelsum	CC	Female	0	0.39376	1.90565
872	Sciadodendron excelsum	CL	Female	0	0.39376	1.90565
873	Sciadodendron excelsum	DL	Female	0	0.39376	1.90565
874	Sciadodendron excelsum	ED	Female	0	0.39376	1.90565
875	Sciadodendron excelsum	EL	Female	0	0.39376	1.90565
876	Sciadodendron excelsum	GY	Male	0	0.39376	1.90565
877	Sciadodendron excelsum	HR	Male	0	0.39376	1.90565
879	Sciadodendron excelsum	KI	Female	0.0232558	0.39376	1.90565
880	Sciadodendron excelsum	KL	Female	0	0.39376	1.90565
881	Sciadodendron excelsum	MF	Male	0	0.39376	1.90565
882	Sciadodendron excelsum	MU	Male	0.0612245	0.39376	1.90565
883	Sciadodendron excelsum	MY	Female	0	0.39376	1.90565
884	Sciadodendron excelsum	NE	Female	0	0.39376	1.90565
885	Sciadodendron excelsum	NS	Male	0	0.39376	1.90565
886	Sciadodendron excelsum	NY	Female	0	0.39376	1.90565
887	Sciadodendron excelsum	PD	Female	0	0.39376	1.90565
888	Sciadodendron excelsum	PT	Female	0	0.39376	1.90565
889	Sciadodendron excelsum	RF	Male	0	0.39376	1.90565
890	Sciadodendron excelsum	RF	Male	0.0147059	0.39376	1.90565
891	Sciadodendron excelsum	RI	Female	0	0.39376	1.90565
892	Sciadodendron excelsum	SA	Female	0	0.39376	1.90565
893	Sciadodendron excelsum	SE	Female	0	0.39376	1.90565
894	Sciadodendron excelsum	SI	Female	0	0.39376	1.90565
895	Sciadodendron excelsum	TI	Female	0	0.39376	1.90565
896	Sciadodendron excelsum	ZA	Female	0	0.39376	1.90565
908	Simarouba glauca	AL	Male	0.103448	0.732271	8.13686
909	Simarouba glauca	AM	Male	0	0.732271	8.13686
910	Simarouba glauca	AT	Male	0.0666667	0.732271	8.13686
911	Simarouba glauca	BA	Male	0.142857	0.732271	8.13686
912	Simarouba glauca	BG	Male	0.327869	0.732271	8.13686
913	Simarouba glauca	BL	Female	0.169811	0.732271	8.13686
914	Simarouba glauca	BO	Female	0.37037	0.732271	8.13686
915	Simarouba glauca	BU	Male	0.25	0.732271	8.13686
916	Simarouba glauca	CA	Female	0	0.732271	8.13686
917	Simarouba glauca	CE	Female	0	0.732271	8.13686
918	Simarouba glauca	CH	Female	0.205882	0.732271	8.13686
919	Simarouba glauca	CL	Female	0	0.732271	8.13686
920	Simarouba glauca	CY	Male	0.527273	0.732271	8.13686
921	Simarouba glauca	DL	Female	0.017094	0.732271	8.13686
922	Simarouba glauca	ED	Female	0.196891	0.732271	8.13686
923	Simarouba glauca	EL	Female	0.0526316	0.732271	8.13686
924	Simarouba glauca	IM	Male	0	0.732271	8.13686
926	Simarouba glauca	KI	Female	0.339286	0.732271	8.13686
927	Simarouba glauca	KL	Female	0.0853659	0.732271	8.13686
928	Simarouba glauca	LE	Male	0.464646	0.732271	8.13686
929	Simarouba glauca	LL	Female	0.444444	0.732271	8.13686
930	Simarouba glauca	LY	Female	0	0.732271	8.13686
931	Simarouba glauca	MA	Male	0.0348837	0.732271	8.13686
932	Simarouba glauca	MN	Female	0	0.732271	8.13686
933	Simarouba glauca	MO	Male	0.183486	0.732271	8.13686
934	Simarouba glauca	MU	Male	0.246835	0.732271	8.13686
935	Simarouba glauca	MX	Female	0	0.732271	8.13686
936	Simarouba glauca	NE	Female	0.0555556	0.732271	8.13686
937	Simarouba glauca	NS	Male	0.23913	0.732271	8.13686
938	Simarouba glauca	NU	Male	0.130841	0.732271	8.13686
939	Simarouba glauca	PD	Female	0	0.732271	8.13686
940	Simarouba glauca	PI	Female	0.12069	0.732271	8.13686
941	Simarouba glauca	PT	Female	0.384615	0.732271	8.13686
942	Simarouba glauca	RF	Male	0.336957	0.732271	8.13686
943	Simarouba glauca	RI	Female	0.333333	0.732271	8.13686
944	Simarouba glauca	SA	Female	0.1875	0.732271	8.13686
945	Simarouba glauca	SE	Female	0.195402	0.732271	8.13686
946	Simarouba glauca	SH	Female	0.268116	0.732271	8.13686
947	Simarouba glauca	SI	Female	0.329114	0.732271	8.13686
948	Simarouba glauca	SS	Female	0.28125	0.732271	8.13686
949	Simarouba glauca	TI	Female	0.526316	0.732271	8.13686
950	Simarouba glauca	WE	Male	0.0555556	0.732271	8.13686
951	Simarouba glauca	ZA	Female	0.461905	0.732271	8.13686
982	Spondias mombin	AD	Male	0	0.430463	1.52955
983	Spondias mombin	CC	Female	0	0.430463	1.52955
984	Spondias mombin	DL	Female	0.333333	0.430463	1.52955
985	Spondias mombin	FL	Female	0	0.430463	1.52955
986	Spondias mombin	LL	Female	0	0.430463	1.52955
987	Spondias mombin	LV	Female	0	0.430463	1.52955
988	Spondias mombin	MN	Female	0	0.430463	1.52955
989	Spondias mombin	MO	Male	0	0.430463	1.52955
990	Spondias mombin	MU	Male	0	0.430463	1.52955
991	Spondias mombin	MW	Female	0.166667	0.430463	1.52955
992	Spondias mombin	MX	Female	0	0.430463	1.52955
993	Spondias mombin	NU	Male	0.0714286	0.430463	1.52955
994	Spondias mombin	PD	Female	0.5	0.430463	1.52955
995	Spondias mombin	PI	Female	0.0714286	0.430463	1.52955
996	Spondias mombin	PT	Female	0	0.430463	1.52955
997	Spondias mombin	RM	Female	0	0.430463	1.52955
998	Spondias mombin	SS	Female	0	0.430463	1.52955
999	Spondias mombin	WE	Male	0.5	0.430463	1.52955
1007	Stemmadenia obovata	AB	Female	0.5	0.238147	6.39676
1008	Stemmadenia obovata	CE	Female	1	0.238147	6.39676
1009	Stemmadenia obovata	CH	Female	0.333333	0.238147	6.39676
1010	Stemmadenia obovata	CY	Male	0	0.238147	6.39676
1011	Stemmadenia obovata	ED	Female	0	0.238147	6.39676
1012	Stemmadenia obovata	FL	Female	0	0.238147	6.39676
1013	Stemmadenia obovata	KI	Female	0	0.238147	6.39676
1014	Stemmadenia obovata	LE	Male	0	0.238147	6.39676
1015	Stemmadenia obovata	MA	Male	0	0.238147	6.39676
1016	Stemmadenia obovata	NE	Female	0.25	0.238147	6.39676
1017	Stemmadenia obovata	NU	Male	0	0.238147	6.39676
1018	Stemmadenia obovata	OR	Female	0	0.238147	6.39676
1019	Stemmadenia obovata	PI	Female	0	0.238147	6.39676
1020	Stemmadenia obovata	SA	Female	0	0.238147	6.39676
1021	Stemmadenia obovata	SI	Female	0.2	0.238147	6.39676
1022	Stemmadenia obovata	SS	Female	0.166667	0.238147	6.39676
1023	Stemmadenia obovata	TI	Female	0	0.238147	6.39676
1024	Stemmadenia obovata	TY	Male	0.142857	0.238147	6.39676
1025	Stemmadenia obovata	WE	Male	0	0.238147	6.39676
1026	Stemmadenia obovata	ZA	Female	0	0.238147	6.39676
1074	Vachellia collinsii	AL	Male	0	0.520419	2.53061
1075	Vachellia collinsii	BA	Male	0	0.520419	2.53061
1076	Vachellia collinsii	BG	Male	0	0.520419	2.53061
1077	Vachellia collinsii	BL	Female	0	0.520419	2.53061
1078	Vachellia collinsii	BO	Female	0	0.520419	2.53061
1079	Vachellia collinsii	BU	Male	0	0.520419	2.53061
1080	Vachellia collinsii	CA	Female	0	0.520419	2.53061
1081	Vachellia collinsii	CH	Female	0	0.520419	2.53061
1082	Vachellia collinsii	DL	Female	0	0.520419	2.53061
1083	Vachellia collinsii	ED	Female	0	0.520419	2.53061
1084	Vachellia collinsii	FA	Male	0	0.520419	2.53061
1085	Vachellia collinsii	HL	Female	0	0.520419	2.53061
1086	Vachellia collinsii	KI	Female	0	0.520419	2.53061
1087	Vachellia collinsii	KL	Female	0	0.520419	2.53061
1088	Vachellia collinsii	LE	Male	0	0.520419	2.53061
1089	Vachellia collinsii	LV	Female	0	0.520419	2.53061
1090	Vachellia collinsii	MO	Male	0	0.520419	2.53061
1091	Vachellia collinsii	MU	Male	0	0.520419	2.53061
1092	Vachellia collinsii	NE	Female	0	0.520419	2.53061
1093	Vachellia collinsii	NS	Male	0	0.520419	2.53061
1094	Vachellia collinsii	NU	Male	0	0.520419	2.53061
1095	Vachellia collinsii	NY	Female	0	0.520419	2.53061
1096	Vachellia collinsii	PD	Female	0	0.520419	2.53061
1097	Vachellia collinsii	PI	Female	0	0.520419	2.53061
1098	Vachellia collinsii	RF	Male	0	0.520419	2.53061
1099	Vachellia collinsii	SA	Female	0	0.520419	2.53061
1100	Vachellia collinsii	SE	Female	0	0.520419	2.53061
1101	Vachellia collinsii	SH	Female	0	0.520419	2.53061
1102	Vachellia collinsii	SI	Female	0	0.520419	2.53061
1103	Vachellia collinsii	SS	Female	0	0.520419	2.53061
1104	Vachellia collinsii	TI	Female	0	0.520419	2.53061
1105	Vachellia collinsii	VM	Male	0	0.520419	2.53061
1106	Vachellia collinsii	WE	Male	0	0.520419	2.53061
1107	Vachellia collinsii	ZA	Female	0	0.520419	2.53061

## Sheet: Fig. 3; Supplementary Figs 2-3
Source data for Fig. 3; Supplementary Figs 2-3. Variables used for producing graphs: ProportionSniffed (code convers to binomial and jitters); ColorVisionType (code convers to numerical and jitters); RG, BY, LUM used to produce colour spectra
ID	ScientificName	Animal	Sex	ColorVisionType	ProportionSniffed	RG	BY	LUM
118	Byrsonima crassifolia	AB	Female	Trichromat	0.157895	0.0274987	0.0212824	0.0971957
119	Byrsonima crassifolia	BA	Male	Dichromat	0	0.0274987	0.0212824	0.0971957
120	Byrsonima crassifolia	BU	Male	Dichromat	0	0.0274987	0.0212824	0.0971957
121	Byrsonima crassifolia	BZ	Male	Dichromat	0.037037	0.0274987	0.0212824	0.0971957
122	Byrsonima crassifolia	CE	Female	Dichromat	0	0.0274987	0.0212824	0.0971957
123	Byrsonima crassifolia	CH	Female	Trichromat	0	0.0274987	0.0212824	0.0971957
124	Byrsonima crassifolia	DY	Male	Dichromat	1	0.0274987	0.0212824	0.0971957
125	Byrsonima crassifolia	ED	Female	Dichromat	0	0.0274987	0.0212824	0.0971957
126	Byrsonima crassifolia	FA	Male	Dichromat	0	0.0274987	0.0212824	0.0971957
127	Byrsonima crassifolia	GY	Male	Dichromat	0	0.0274987	0.0212824	0.0971957
128	Byrsonima crassifolia	LT	Male	Dichromat	0.5	0.0274987	0.0212824	0.0971957
129	Byrsonima crassifolia	LU	Female	Trichromat	0.333333	0.0274987	0.0212824	0.0971957
130	Byrsonima crassifolia	MO	Male	Dichromat	0.0243902	0.0274987	0.0212824	0.0971957
131	Byrsonima crassifolia	MU	Male	Dichromat	0	0.0274987	0.0212824	0.0971957
132	Byrsonima crassifolia	NE	Female	Dichromat	0.181818	0.0274987	0.0212824	0.0971957
133	Byrsonima crassifolia	SA	Female	Dichromat	0.125	0.0274987	0.0212824	0.0971957
134	Byrsonima crassifolia	SE	Female	Dichromat	0.0434783	0.0274987	0.0212824	0.0971957
135	Byrsonima crassifolia	SH	Female	Dichromat	0	0.0274987	0.0212824	0.0971957
136	Byrsonima crassifolia	SI	Female	Dichromat	0	0.0274987	0.0212824	0.0971957
137	Byrsonima crassifolia	SZ	Female	Dichromat	0	0.0274987	0.0212824	0.0971957
138	Byrsonima crassifolia	TI	Female	Dichromat	0.461538	0.0274987	0.0212824	0.0971957
139	Byrsonima crassifolia	WE	Male	Dichromat	0	0.0274987	0.0212824	0.0971957
140	Byrsonima crassifolia	ZA	Female	Dichromat	0.105263	0.0274987	0.0212824	0.0971957
225	Cordia guanacastensis	CH	Female	Trichromat	0	0.189115	0.0238052	0.818949
226	Cordia guanacastensis	CY	Male	Dichromat	0	0.189115	0.0238052	0.818949
227	Cordia guanacastensis	DL	Female	Trichromat	0	0.189115	0.0238052	0.818949
228	Cordia guanacastensis	OE	Male	Dichromat	0	0.189115	0.0238052	0.818949
229	Cordia guanacastensis	VV	Female	Trichromat	0	0.189115	0.0238052	0.818949
231	Cordia panamensis	AD	Male	Dichromat	0	0.00581935	0.0596199	0.293461
232	Cordia panamensis	AT	Male	Dichromat	0	0.00581935	0.0596199	0.293461
233	Cordia panamensis	CY	Male	Dichromat	0	0.00581935	0.0596199	0.293461
234	Cordia panamensis	EL	Female	Trichromat	0	0.00581935	0.0596199	0.293461
235	Cordia panamensis	LL	Female	Trichromat	0	0.00581935	0.0596199	0.293461
236	Cordia panamensis	LY	Female	Trichromat	0	0.00581935	0.0596199	0.293461
237	Cordia panamensis	MU	Male	Dichromat	0	0.00581935	0.0596199	0.293461
238	Cordia panamensis	MX	Female	Trichromat	0	0.00581935	0.0596199	0.293461
239	Cordia panamensis	PT	Female	Trichromat	0	0.00581935	0.0596199	0.293461
240	Cordia panamensis	RI	Female	Dichromat	0	0.00581935	0.0596199	0.293461
241	Cordia panamensis	SA	Female	Dichromat	0	0.00581935	0.0596199	0.293461
242	Cordia panamensis	SS	Female	Trichromat	0	0.00581935	0.0596199	0.293461
243	Cordia panamensis	VM	Male	Dichromat	0	0.00581935	0.0596199	0.293461
247	Diospyros salicifolia	BA	Male	Dichromat	0	0.00770313	0.0706622	0.03647
248	Diospyros salicifolia	BG	Male	Dichromat	0	0.00770313	0.0706622	0.03647
249	Diospyros salicifolia	BL	Female	Trichromat	0	0.00770313	0.0706622	0.03647
250	Diospyros salicifolia	BO	Female	Dichromat	0.473684	0.00770313	0.0706622	0.03647
251	Diospyros salicifolia	CB	Male	Dichromat	0	0.00770313	0.0706622	0.03647
252	Diospyros salicifolia	CH	Female	Trichromat	0.147059	0.00770313	0.0706622	0.03647
253	Diospyros salicifolia	CY	Male	Dichromat	0.347826	0.00770313	0.0706622	0.03647
254	Diospyros salicifolia	DL	Female	Trichromat	0	0.00770313	0.0706622	0.03647
255	Diospyros salicifolia	EL	Female	Trichromat	0	0.00770313	0.0706622	0.03647
256	Diospyros salicifolia	FL	Female	Trichromat	0	0.00770313	0.0706622	0.03647
257	Diospyros salicifolia	HL	Female	Trichromat	0.176471	0.00770313	0.0706622	0.03647
258	Diospyros salicifolia	HR	Male	Dichromat	0	0.00770313	0.0706622	0.03647
261	Diospyros salicifolia	JM	Male	Dichromat	0	0.00770313	0.0706622	0.03647
262	Diospyros salicifolia	KI	Female	Dichromat	0.5	0.00770313	0.0706622	0.03647
263	Diospyros salicifolia	KL	Female	Trichromat	0	0.00770313	0.0706622	0.03647
264	Diospyros salicifolia	LE	Male	Dichromat	0	0.00770313	0.0706622	0.03647
265	Diospyros salicifolia	LL	Female	Trichromat	0	0.00770313	0.0706622	0.03647
266	Diospyros salicifolia	MA	Male	Dichromat	0	0.00770313	0.0706622	0.03647
267	Diospyros salicifolia	MN	Female	Trichromat	0	0.00770313	0.0706622	0.03647
268	Diospyros salicifolia	MO	Male	Dichromat	0.0789474	0.00770313	0.0706622	0.03647
269	Diospyros salicifolia	MU	Male	Dichromat	0.32	0.00770313	0.0706622	0.03647
270	Diospyros salicifolia	MW	Female	Trichromat	0	0.00770313	0.0706622	0.03647
271	Diospyros salicifolia	NE	Female	Dichromat	0.2	0.00770313	0.0706622	0.03647
272	Diospyros salicifolia	NS	Male	Dichromat	0	0.00770313	0.0706622	0.03647
273	Diospyros salicifolia	NU	Male	Dichromat	0	0.00770313	0.0706622	0.03647
274	Diospyros salicifolia	PI	Female	Dichromat	0.388889	0.00770313	0.0706622	0.03647
275	Diospyros salicifolia	PT	Female	Trichromat	0	0.00770313	0.0706622	0.03647
276	Diospyros salicifolia	PW	Male	Dichromat	0	0.00770313	0.0706622	0.03647
277	Diospyros salicifolia	RM	Female	Dichromat	0.0769231	0.00770313	0.0706622	0.03647
278	Diospyros salicifolia	SH	Female	Dichromat	0	0.00770313	0.0706622	0.03647
279	Diospyros salicifolia	SI	Female	Dichromat	0.0526316	0.00770313	0.0706622	0.03647
280	Diospyros salicifolia	SS	Female	Trichromat	0	0.00770313	0.0706622	0.03647
281	Diospyros salicifolia	TI	Female	Dichromat	0.166667	0.00770313	0.0706622	0.03647
282	Diospyros salicifolia	VM	Male	Dichromat	0	0.00770313	0.0706622	0.03647
283	Diospyros salicifolia	VV	Female	Trichromat	0.0625	0.00770313	0.0706622	0.03647
284	Diospyros salicifolia	WE	Male	Dichromat	0	0.00770313	0.0706622	0.03647
285	Diospyros salicifolia	ZA	Female	Dichromat	0.166667	0.00770313	0.0706622	0.03647
460	Ficus morazaniana	AB	Female	Trichromat	0.153846	0.00938499	0.0167011	0.0808827
461	Ficus morazaniana	AM	Male	Dichromat	0.126984	0.00938499	0.0167011	0.0808827
462	Ficus morazaniana	BA	Male	Dichromat	0.666667	0.00938499	0.0167011	0.0808827
463	Ficus morazaniana	BO	Female	Dichromat	0.333333	0.00938499	0.0167011	0.0808827
464	Ficus morazaniana	BZ	Male	Dichromat	0.333333	0.00938499	0.0167011	0.0808827
465	Ficus morazaniana	CE	Female	Dichromat	0.882353	0.00938499	0.0167011	0.0808827
466	Ficus morazaniana	DL	Female	Trichromat	0	0.00938499	0.0167011	0.0808827
467	Ficus morazaniana	ED	Female	Dichromat	0.264706	0.00938499	0.0167011	0.0808827
469	Ficus morazaniana	KI	Female	Dichromat	0.283019	0.00938499	0.0167011	0.0808827
470	Ficus morazaniana	KL	Female	Trichromat	0	0.00938499	0.0167011	0.0808827
471	Ficus morazaniana	LE	Male	Dichromat	0.335443	0.00938499	0.0167011	0.0808827
472	Ficus morazaniana	MO	Male	Dichromat	0.731707	0.00938499	0.0167011	0.0808827
473	Ficus morazaniana	NE	Female	Dichromat	0.4375	0.00938499	0.0167011	0.0808827
474	Ficus morazaniana	SA	Female	Dichromat	0.231884	0.00938499	0.0167011	0.0808827
475	Ficus morazaniana	SE	Female	Dichromat	0.529851	0.00938499	0.0167011	0.0808827
476	Ficus morazaniana	SH	Female	Dichromat	0.175	0.00938499	0.0167011	0.0808827
477	Ficus morazaniana	SI	Female	Dichromat	0.415094	0.00938499	0.0167011	0.0808827
478	Ficus morazaniana	TI	Female	Dichromat	0.3	0.00938499	0.0167011	0.0808827
479	Ficus morazaniana	VV	Female	Trichromat	0.142857	0.00938499	0.0167011	0.0808827
480	Ficus morazaniana	ZA	Female	Dichromat	0.424779	0.00938499	0.0167011	0.0808827
538	Genipa americana	AB	Female	Trichromat	0.166667	0.0074515	0.0382977	0.0584662
539	Genipa americana	AD	Male	Dichromat	0	0.0074515	0.0382977	0.0584662
540	Genipa americana	AH	Female	Trichromat	0.258065	0.0074515	0.0382977	0.0584662
541	Genipa americana	AL	Male	Dichromat	0.65625	0.0074515	0.0382977	0.0584662
542	Genipa americana	AR	Male	Dichromat	0.647059	0.0074515	0.0382977	0.0584662
543	Genipa americana	BA	Male	Dichromat	0.833333	0.0074515	0.0382977	0.0584662
544	Genipa americana	BG	Male	Dichromat	0.363636	0.0074515	0.0382977	0.0584662
545	Genipa americana	BL	Female	Trichromat	0.4375	0.0074515	0.0382977	0.0584662
546	Genipa americana	BO	Female	Dichromat	0.5	0.0074515	0.0382977	0.0584662
547	Genipa americana	BY	Male	Dichromat	0	0.0074515	0.0382977	0.0584662
548	Genipa americana	CA	Female	Trichromat	0	0.0074515	0.0382977	0.0584662
549	Genipa americana	CB	Male	Dichromat	1	0.0074515	0.0382977	0.0584662
550	Genipa americana	CC	Female	Trichromat	0.375	0.0074515	0.0382977	0.0584662
551	Genipa americana	CE	Female	Dichromat	0.166667	0.0074515	0.0382977	0.0584662
552	Genipa americana	CH	Female	Trichromat	0.0909091	0.0074515	0.0382977	0.0584662
553	Genipa americana	CL	Female	Trichromat	0.615385	0.0074515	0.0382977	0.0584662
554	Genipa americana	ED	Female	Dichromat	0.222222	0.0074515	0.0382977	0.0584662
555	Genipa americana	EL	Female	Trichromat	0.75	0.0074515	0.0382977	0.0584662
556	Genipa americana	FA	Male	Dichromat	0.6875	0.0074515	0.0382977	0.0584662
557	Genipa americana	FL	Female	Trichromat	0.5	0.0074515	0.0382977	0.0584662
558	Genipa americana	GY	Male	Dichromat	0.333333	0.0074515	0.0382977	0.0584662
559	Genipa americana	HL	Female	Trichromat	0.25	0.0074515	0.0382977	0.0584662
560	Genipa americana	HR	Male	Dichromat	0.3	0.0074515	0.0382977	0.0584662
563	Genipa americana	KI	Female	Dichromat	0.8	0.0074515	0.0382977	0.0584662
564	Genipa americana	KL	Female	Trichromat	0	0.0074515	0.0382977	0.0584662
565	Genipa americana	LE	Male	Dichromat	0.376712	0.0074515	0.0382977	0.0584662
566	Genipa americana	LL	Female	Trichromat	0.5	0.0074515	0.0382977	0.0584662
567	Genipa americana	LT	Male	Dichromat	0.375	0.0074515	0.0382977	0.0584662
568	Genipa americana	LV	Female	Dichromat	0.333333	0.0074515	0.0382977	0.0584662
569	Genipa americana	MA	Male	Dichromat	0.6	0.0074515	0.0382977	0.0584662
570	Genipa americana	MD	Male	Dichromat	0.533333	0.0074515	0.0382977	0.0584662
571	Genipa americana	MN	Female	Trichromat	0	0.0074515	0.0382977	0.0584662
572	Genipa americana	MO	Male	Dichromat	0.461538	0.0074515	0.0382977	0.0584662
573	Genipa americana	MW	Female	Trichromat	0.25	0.0074515	0.0382977	0.0584662
574	Genipa americana	MX	Female	Trichromat	1	0.0074515	0.0382977	0.0584662
575	Genipa americana	MY	Female	Trichromat	0.333333	0.0074515	0.0382977	0.0584662
576	Genipa americana	NE	Female	Dichromat	0.5	0.0074515	0.0382977	0.0584662
577	Genipa americana	NS	Male	Dichromat	0.606061	0.0074515	0.0382977	0.0584662
578	Genipa americana	NU	Male	Dichromat	0.666667	0.0074515	0.0382977	0.0584662
579	Genipa americana	NY	Female	Dichromat	0.8	0.0074515	0.0382977	0.0584662
580	Genipa americana	PD	Female	Trichromat	0	0.0074515	0.0382977	0.0584662
581	Genipa americana	PT	Female	Trichromat	1	0.0074515	0.0382977	0.0584662
582	Genipa americana	RF	Male	Dichromat	0.666667	0.0074515	0.0382977	0.0584662
583	Genipa americana	RI	Female	Dichromat	0.272727	0.0074515	0.0382977	0.0584662
584	Genipa americana	RM	Female	Dichromat	1	0.0074515	0.0382977	0.0584662
585	Genipa americana	SA	Female	Dichromat	0.5625	0.0074515	0.0382977	0.0584662
586	Genipa americana	SE	Female	Dichromat	0.666667	0.0074515	0.0382977	0.0584662
587	Genipa americana	SH	Female	Dichromat	0.47619	0.0074515	0.0382977	0.0584662
588	Genipa americana	SI	Female	Dichromat	0.57971	0.0074515	0.0382977	0.0584662
589	Genipa americana	SS	Female	Trichromat	0.689655	0.0074515	0.0382977	0.0584662
590	Genipa americana	SZ	Female	Dichromat	0.854545	0.0074515	0.0382977	0.0584662
591	Genipa americana	TI	Female	Dichromat	0.50495	0.0074515	0.0382977	0.0584662
592	Genipa americana	VM	Male	Dichromat	0.384615	0.0074515	0.0382977	0.0584662
593	Genipa americana	WE	Male	Dichromat	0.230769	0.0074515	0.0382977	0.0584662
594	Genipa americana	ZA	Female	Dichromat	0.285714	0.0074515	0.0382977	0.0584662
600	Guettarda macrosperma	CL	Female	Trichromat	0	0.0259109	0.100688	0.201657
601	Guettarda macrosperma	HR	Male	Dichromat	0	0.0259109	0.100688	0.201657
602	Guettarda macrosperma	KI	Female	Dichromat	0	0.0259109	0.100688	0.201657
603	Guettarda macrosperma	SA	Female	Dichromat	0	0.0259109	0.100688	0.201657
604	Guettarda macrosperma	SH	Female	Dichromat	0	0.0259109	0.100688	0.201657
609	Jacquinia nervosa	AB	Female	Trichromat	0	0.0449909	0.0557771	0.479442
610	Jacquinia nervosa	AD	Male	Dichromat	0	0.0449909	0.0557771	0.479442
611	Jacquinia nervosa	AR	Male	Dichromat	0	0.0449909	0.0557771	0.479442
612	Jacquinia nervosa	CE	Female	Dichromat	0	0.0449909	0.0557771	0.479442
613	Jacquinia nervosa	ED	Female	Dichromat	0	0.0449909	0.0557771	0.479442
615	Jacquinia nervosa	LE	Male	Dichromat	0	0.0449909	0.0557771	0.479442
616	Jacquinia nervosa	MO	Male	Dichromat	0	0.0449909	0.0557771	0.479442
617	Jacquinia nervosa	MS	Male	Dichromat	0	0.0449909	0.0557771	0.479442
618	Jacquinia nervosa	MU	Male	Dichromat	0	0.0449909	0.0557771	0.479442
619	Jacquinia nervosa	NS	Male	Dichromat	0	0.0449909	0.0557771	0.479442
620	Jacquinia nervosa	NU	Male	Dichromat	0	0.0449909	0.0557771	0.479442
621	Jacquinia nervosa	OR	Female	Trichromat	0	0.0449909	0.0557771	0.479442
622	Jacquinia nervosa	PI	Female	Dichromat	0	0.0449909	0.0557771	0.479442
623	Jacquinia nervosa	RF	Male	Dichromat	0	0.0449909	0.0557771	0.479442
624	Jacquinia nervosa	SA	Female	Dichromat	0	0.0449909	0.0557771	0.479442
625	Jacquinia nervosa	SI	Female	Dichromat	0	0.0449909	0.0557771	0.479442
626	Jacquinia nervosa	SS	Female	Trichromat	0	0.0449909	0.0557771	0.479442
627	Jacquinia nervosa	TI	Female	Dichromat	0	0.0449909	0.0557771	0.479442
628	Jacquinia nervosa	WE	Male	Dichromat	0	0.0449909	0.0557771	0.479442
632	Karwinskia calderoni	AH	Female	Trichromat	0	0.00534295	0.157866	0.131722
633	Karwinskia calderoni	AL	Male	Dichromat	0.010101	0.00534295	0.157866	0.131722
634	Karwinskia calderoni	AM	Male	Dichromat	0	0.00534295	0.157866	0.131722
635	Karwinskia calderoni	AR	Male	Dichromat	0	0.00534295	0.157866	0.131722
636	Karwinskia calderoni	AT	Male	Dichromat	0	0.00534295	0.157866	0.131722
637	Karwinskia calderoni	BA	Male	Dichromat	0	0.00534295	0.157866	0.131722
638	Karwinskia calderoni	BL	Female	Trichromat	0	0.00534295	0.157866	0.131722
639	Karwinskia calderoni	BO	Female	Dichromat	0	0.00534295	0.157866	0.131722
640	Karwinskia calderoni	BU	Male	Dichromat	0.00900901	0.00534295	0.157866	0.131722
641	Karwinskia calderoni	BZ	Male	Dichromat	0	0.00534295	0.157866	0.131722
642	Karwinskia calderoni	CA	Female	Trichromat	0	0.00534295	0.157866	0.131722
643	Karwinskia calderoni	CH	Female	Trichromat	0	0.00534295	0.157866	0.131722
644	Karwinskia calderoni	CL	Female	Trichromat	0	0.00534295	0.157866	0.131722
645	Karwinskia calderoni	CY	Male	Dichromat	0	0.00534295	0.157866	0.131722
646	Karwinskia calderoni	DL	Female	Trichromat	0	0.00534295	0.157866	0.131722
647	Karwinskia calderoni	ED	Female	Dichromat	0	0.00534295	0.157866	0.131722
648	Karwinskia calderoni	EL	Female	Trichromat	0	0.00534295	0.157866	0.131722
649	Karwinskia calderoni	FL	Female	Trichromat	0	0.00534295	0.157866	0.131722
650	Karwinskia calderoni	HL	Female	Trichromat	0	0.00534295	0.157866	0.131722
651	Karwinskia calderoni	HR	Male	Dichromat	0	0.00534295	0.157866	0.131722
652	Karwinskia calderoni	IM	Male	Dichromat	0	0.00534295	0.157866	0.131722
655	Karwinskia calderoni	JM	Male	Dichromat	0	0.00534295	0.157866	0.131722
656	Karwinskia calderoni	KI	Female	Dichromat	0	0.00534295	0.157866	0.131722
657	Karwinskia calderoni	KL	Female	Trichromat	0	0.00534295	0.157866	0.131722
658	Karwinskia calderoni	LE	Male	Dichromat	0	0.00534295	0.157866	0.131722
659	Karwinskia calderoni	LV	Female	Dichromat	0	0.00534295	0.157866	0.131722
660	Karwinskia calderoni	LY	Female	Trichromat	0	0.00534295	0.157866	0.131722
661	Karwinskia calderoni	MA	Male	Dichromat	0	0.00534295	0.157866	0.131722
662	Karwinskia calderoni	MN	Female	Trichromat	0	0.00534295	0.157866	0.131722
663	Karwinskia calderoni	MO	Male	Dichromat	0	0.00534295	0.157866	0.131722
664	Karwinskia calderoni	MU	Male	Dichromat	0	0.00534295	0.157866	0.131722
665	Karwinskia calderoni	NE	Female	Dichromat	0	0.00534295	0.157866	0.131722
666	Karwinskia calderoni	NS	Male	Dichromat	0	0.00534295	0.157866	0.131722
667	Karwinskia calderoni	NU	Male	Dichromat	0	0.00534295	0.157866	0.131722
668	Karwinskia calderoni	NY	Female	Dichromat	0	0.00534295	0.157866	0.131722
669	Karwinskia calderoni	PD	Female	Trichromat	0	0.00534295	0.157866	0.131722
670	Karwinskia calderoni	PI	Female	Dichromat	0	0.00534295	0.157866	0.131722
671	Karwinskia calderoni	RF	Male	Dichromat	0	0.00534295	0.157866	0.131722
672	Karwinskia calderoni	RM	Female	Dichromat	0	0.00534295	0.157866	0.131722
673	Karwinskia calderoni	SA	Female	Dichromat	0	0.00534295	0.157866	0.131722
674	Karwinskia calderoni	SE	Female	Dichromat	0	0.00534295	0.157866	0.131722
675	Karwinskia calderoni	SH	Female	Dichromat	0	0.00534295	0.157866	0.131722
676	Karwinskia calderoni	SI	Female	Dichromat	0	0.00534295	0.157866	0.131722
677	Karwinskia calderoni	SS	Female	Trichromat	0	0.00534295	0.157866	0.131722
678	Karwinskia calderoni	TI	Female	Dichromat	0	0.00534295	0.157866	0.131722
679	Karwinskia calderoni	WE	Male	Dichromat	0	0.00534295	0.157866	0.131722
680	Karwinskia calderoni	ZA	Female	Dichromat	0	0.00534295	0.157866	0.131722
711	Maclura tinctoria	AD	Male	Dichromat	0	0.00352252	0.0274399	0.19828
713	Maclura tinctoria	AM	Male	Dichromat	0	0.00352252	0.0274399	0.19828
714	Maclura tinctoria	AR	Male	Dichromat	0	0.00352252	0.0274399	0.19828
715	Maclura tinctoria	BZ	Male	Dichromat	0	0.00352252	0.0274399	0.19828
716	Maclura tinctoria	CB	Male	Dichromat	0	0.00352252	0.0274399	0.19828
717	Maclura tinctoria	CL	Female	Trichromat	0	0.00352252	0.0274399	0.19828
718	Maclura tinctoria	ED	Female	Dichromat	0	0.00352252	0.0274399	0.19828
719	Maclura tinctoria	EL	Female	Trichromat	0	0.00352252	0.0274399	0.19828
720	Maclura tinctoria	FL	Female	Trichromat	0	0.00352252	0.0274399	0.19828
721	Maclura tinctoria	HL	Female	Trichromat	0	0.00352252	0.0274399	0.19828
722	Maclura tinctoria	HR	Male	Dichromat	0	0.00352252	0.0274399	0.19828
723	Maclura tinctoria	KI	Female	Dichromat	0	0.00352252	0.0274399	0.19828
724	Maclura tinctoria	LE	Male	Dichromat	0	0.00352252	0.0274399	0.19828
725	Maclura tinctoria	LT	Male	Dichromat	0	0.00352252	0.0274399	0.19828
726	Maclura tinctoria	MA	Male	Dichromat	0	0.00352252	0.0274399	0.19828
727	Maclura tinctoria	NE	Female	Dichromat	0	0.00352252	0.0274399	0.19828
728	Maclura tinctoria	NU	Male	Dichromat	0	0.00352252	0.0274399	0.19828
729	Maclura tinctoria	OE	Male	Dichromat	0	0.00352252	0.0274399	0.19828
730	Maclura tinctoria	OR	Female	Trichromat	0	0.00352252	0.0274399	0.19828
731	Maclura tinctoria	SE	Female	Dichromat	0	0.00352252	0.0274399	0.19828
732	Maclura tinctoria	SH	Female	Dichromat	0	0.00352252	0.0274399	0.19828
733	Maclura tinctoria	SI	Female	Dichromat	0	0.00352252	0.0274399	0.19828
734	Maclura tinctoria	SS	Female	Trichromat	0	0.00352252	0.0274399	0.19828
735	Maclura tinctoria	TI	Female	Dichromat	0	0.00352252	0.0274399	0.19828
736	Maclura tinctoria	VV	Female	Trichromat	0	0.00352252	0.0274399	0.19828
737	Maclura tinctoria	ZA	Female	Dichromat	0.0909091	0.00352252	0.0274399	0.19828
738	Malvaviscus arboreus	BA	Male	Dichromat	0	0.154234	0.0639799	0.339858
739	Malvaviscus arboreus	CH	Female	Trichromat	0	0.154234	0.0639799	0.339858
740	Malvaviscus arboreus	MU	Male	Dichromat	0	0.154234	0.0639799	0.339858
741	Malvaviscus arboreus	SS	Female	Trichromat	0	0.154234	0.0639799	0.339858
809	Psidium guajava	AB	Female	Trichromat	0	0.00634075	0.106089	0.374433
810	Psidium guajava	BZ	Male	Dichromat	0.8	0.00634075	0.106089	0.374433
811	Psidium guajava	ED	Female	Dichromat	0.428571	0.00634075	0.106089	0.374433
812	Psidium guajava	GY	Male	Dichromat	0	0.00634075	0.106089	0.374433
813	Psidium guajava	KI	Female	Dichromat	0.181818	0.00634075	0.106089	0.374433
814	Psidium guajava	SI	Female	Dichromat	NA	0.00634075	0.106089	0.374433
815	Psidium guajava	SS	Female	Trichromat	0	0.00634075	0.106089	0.374433
851	Randia thurberi	AH	Female	Trichromat	0	0.0177026	0.0420495	0.210102
852	Randia thurberi	BA	Male	Dichromat	0	0.0177026	0.0420495	0.210102
853	Randia thurberi	BO	Female	Dichromat	0	0.0177026	0.0420495	0.210102
854	Randia thurberi	DL	Female	Trichromat	0	0.0177026	0.0420495	0.210102
855	Randia thurberi	HL	Female	Trichromat	0	0.0177026	0.0420495	0.210102
856	Randia thurberi	PI	Female	Dichromat	0	0.0177026	0.0420495	0.210102
857	Randia thurberi	SH	Female	Dichromat	0	0.0177026	0.0420495	0.210102
858	Randia thurberi	ZA	Female	Dichromat	0	0.0177026	0.0420495	0.210102
864	Sciadodendron excelsum	AD	Male	Dichromat	0	0.00145067	0.084818	0.0790788
866	Sciadodendron excelsum	AL	Male	Dichromat	0	0.00145067	0.084818	0.0790788
867	Sciadodendron excelsum	AT	Male	Dichromat	0	0.00145067	0.084818	0.0790788
868	Sciadodendron excelsum	BA	Male	Dichromat	0	0.00145067	0.084818	0.0790788
869	Sciadodendron excelsum	BL	Female	Trichromat	0	0.00145067	0.084818	0.0790788
870	Sciadodendron excelsum	BO	Female	Dichromat	0	0.00145067	0.084818	0.0790788
871	Sciadodendron excelsum	CC	Female	Trichromat	0	0.00145067	0.084818	0.0790788
872	Sciadodendron excelsum	CL	Female	Trichromat	0	0.00145067	0.084818	0.0790788
873	Sciadodendron excelsum	DL	Female	Trichromat	0	0.00145067	0.084818	0.0790788
874	Sciadodendron excelsum	ED	Female	Dichromat	0	0.00145067	0.084818	0.0790788
875	Sciadodendron excelsum	EL	Female	Trichromat	0	0.00145067	0.084818	0.0790788
876	Sciadodendron excelsum	GY	Male	Dichromat	0	0.00145067	0.084818	0.0790788
877	Sciadodendron excelsum	HR	Male	Dichromat	0	0.00145067	0.084818	0.0790788
879	Sciadodendron excelsum	KI	Female	Dichromat	0.0232558	0.00145067	0.084818	0.0790788
880	Sciadodendron excelsum	KL	Female	Trichromat	0	0.00145067	0.084818	0.0790788
881	Sciadodendron excelsum	MF	Male	Dichromat	0	0.00145067	0.084818	0.0790788
882	Sciadodendron excelsum	MU	Male	Dichromat	0.0612245	0.00145067	0.084818	0.0790788
883	Sciadodendron excelsum	MY	Female	Trichromat	0	0.00145067	0.084818	0.0790788
884	Sciadodendron excelsum	NE	Female	Dichromat	0	0.00145067	0.084818	0.0790788
885	Sciadodendron excelsum	NS	Male	Dichromat	0	0.00145067	0.084818	0.0790788
886	Sciadodendron excelsum	NY	Female	Dichromat	0	0.00145067	0.084818	0.0790788
887	Sciadodendron excelsum	PD	Female	Trichromat	0	0.00145067	0.084818	0.0790788
888	Sciadodendron excelsum	PT	Female	Trichromat	0	0.00145067	0.084818	0.0790788
889	Sciadodendron excelsum	RF	Male	Dichromat	0	0.00145067	0.084818	0.0790788
890	Sciadodendron excelsum	RF	Male	Dichromat	0.0147059	0.00145067	0.084818	0.0790788
891	Sciadodendron excelsum	RI	Female	Dichromat	0	0.00145067	0.084818	0.0790788
892	Sciadodendron excelsum	SA	Female	Dichromat	0	0.00145067	0.084818	0.0790788
893	Sciadodendron excelsum	SE	Female	Dichromat	0	0.00145067	0.084818	0.0790788
894	Sciadodendron excelsum	SI	Female	Dichromat	0	0.00145067	0.084818	0.0790788
895	Sciadodendron excelsum	TI	Female	Dichromat	0	0.00145067	0.084818	0.0790788
896	Sciadodendron excelsum	ZA	Female	Dichromat	0	0.00145067	0.084818	0.0790788
908	Simarouba glauca	AL	Male	Dichromat	0.103448	0.00821395	0.304672	1.0475
909	Simarouba glauca	AM	Male	Dichromat	0	0.00821395	0.304672	1.0475
910	Simarouba glauca	AT	Male	Dichromat	0.0666667	0.00821395	0.304672	1.0475
911	Simarouba glauca	BA	Male	Dichromat	0.142857	0.00821395	0.304672	1.0475
912	Simarouba glauca	BG	Male	Dichromat	0.327869	0.00821395	0.304672	1.0475
913	Simarouba glauca	BL	Female	Trichromat	0.169811	0.00821395	0.304672	1.0475
914	Simarouba glauca	BO	Female	Dichromat	0.37037	0.00821395	0.304672	1.0475
915	Simarouba glauca	BU	Male	Dichromat	0.25	0.00821395	0.304672	1.0475
916	Simarouba glauca	CA	Female	Trichromat	0	0.00821395	0.304672	1.0475
917	Simarouba glauca	CE	Female	Dichromat	0	0.00821395	0.304672	1.0475
918	Simarouba glauca	CH	Female	Trichromat	0.205882	0.00821395	0.304672	1.0475
919	Simarouba glauca	CL	Female	Trichromat	0	0.00821395	0.304672	1.0475
920	Simarouba glauca	CY	Male	Dichromat	0.527273	0.00821395	0.304672	1.0475
921	Simarouba glauca	DL	Female	Trichromat	0.017094	0.00821395	0.304672	1.0475
922	Simarouba glauca	ED	Female	Dichromat	0.196891	0.00821395	0.304672	1.0475
923	Simarouba glauca	EL	Female	Trichromat	0.0526316	0.00821395	0.304672	1.0475
924	Simarouba glauca	IM	Male	Dichromat	0	0.00821395	0.304672	1.0475
926	Simarouba glauca	KI	Female	Dichromat	0.339286	0.00821395	0.304672	1.0475
927	Simarouba glauca	KL	Female	Trichromat	0.0853659	0.00821395	0.304672	1.0475
928	Simarouba glauca	LE	Male	Dichromat	0.464646	0.00821395	0.304672	1.0475
929	Simarouba glauca	LL	Female	Trichromat	0.444444	0.00821395	0.304672	1.0475
930	Simarouba glauca	LY	Female	Trichromat	0	0.00821395	0.304672	1.0475
931	Simarouba glauca	MA	Male	Dichromat	0.0348837	0.00821395	0.304672	1.0475
932	Simarouba glauca	MN	Female	Trichromat	0	0.00821395	0.304672	1.0475
933	Simarouba glauca	MO	Male	Dichromat	0.183486	0.00821395	0.304672	1.0475
934	Simarouba glauca	MU	Male	Dichromat	0.246835	0.00821395	0.304672	1.0475
935	Simarouba glauca	MX	Female	Trichromat	0	0.00821395	0.304672	1.0475
936	Simarouba glauca	NE	Female	Dichromat	0.0555556	0.00821395	0.304672	1.0475
937	Simarouba glauca	NS	Male	Dichromat	0.23913	0.00821395	0.304672	1.0475
938	Simarouba glauca	NU	Male	Dichromat	0.130841	0.00821395	0.304672	1.0475
939	Simarouba glauca	PD	Female	Trichromat	0	0.00821395	0.304672	1.0475
940	Simarouba glauca	PI	Female	Dichromat	0.12069	0.00821395	0.304672	1.0475
941	Simarouba glauca	PT	Female	Trichromat	0.384615	0.00821395	0.304672	1.0475
942	Simarouba glauca	RF	Male	Dichromat	0.336957	0.00821395	0.304672	1.0475
943	Simarouba glauca	RI	Female	Dichromat	0.333333	0.00821395	0.304672	1.0475
944	Simarouba glauca	SA	Female	Dichromat	0.1875	0.00821395	0.304672	1.0475
945	Simarouba glauca	SE	Female	Dichromat	0.195402	0.00821395	0.304672	1.0475
946	Simarouba glauca	SH	Female	Dichromat	0.268116	0.00821395	0.304672	1.0475
947	Simarouba glauca	SI	Female	Dichromat	0.329114	0.00821395	0.304672	1.0475
948	Simarouba glauca	SS	Female	Trichromat	0.28125	0.00821395	0.304672	1.0475
949	Simarouba glauca	TI	Female	Dichromat	0.526316	0.00821395	0.304672	1.0475
950	Simarouba glauca	WE	Male	Dichromat	0.0555556	0.00821395	0.304672	1.0475
951	Simarouba glauca	ZA	Female	Dichromat	0.461905	0.00821395	0.304672	1.0475
982	Spondias mombin	AD	Male	Dichromat	0	0.0513085	0.0312501	0.25731
983	Spondias mombin	CC	Female	Trichromat	0	0.0513085	0.0312501	0.25731
984	Spondias mombin	DL	Female	Trichromat	0.333333	0.0513085	0.0312501	0.25731
985	Spondias mombin	FL	Female	Trichromat	0	0.0513085	0.0312501	0.25731
986	Spondias mombin	LL	Female	Trichromat	0	0.0513085	0.0312501	0.25731
987	Spondias mombin	LV	Female	Dichromat	0	0.0513085	0.0312501	0.25731
988	Spondias mombin	MN	Female	Trichromat	0	0.0513085	0.0312501	0.25731
989	Spondias mombin	MO	Male	Dichromat	0	0.0513085	0.0312501	0.25731
990	Spondias mombin	MU	Male	Dichromat	0	0.0513085	0.0312501	0.25731
991	Spondias mombin	MW	Female	Trichromat	0.166667	0.0513085	0.0312501	0.25731
992	Spondias mombin	MX	Female	Trichromat	0	0.0513085	0.0312501	0.25731
993	Spondias mombin	NU	Male	Dichromat	0.0714286	0.0513085	0.0312501	0.25731
994	Spondias mombin	PD	Female	Trichromat	0.5	0.0513085	0.0312501	0.25731
995	Spondias mombin	PI	Female	Dichromat	0.0714286	0.0513085	0.0312501	0.25731
996	Spondias mombin	PT	Female	Trichromat	0	0.0513085	0.0312501	0.25731
997	Spondias mombin	RM	Female	Dichromat	0	0.0513085	0.0312501	0.25731
998	Spondias mombin	SS	Female	Trichromat	0	0.0513085	0.0312501	0.25731
999	Spondias mombin	WE	Male	Dichromat	0.5	0.0513085	0.0312501	0.25731
1007	Stemmadenia obovata	AB	Female	Trichromat	0.5	0.0425837	0.0686697	0.256824
1008	Stemmadenia obovata	CE	Female	Dichromat	1	0.0425837	0.0686697	0.256824
1009	Stemmadenia obovata	CH	Female	Trichromat	0.333333	0.0425837	0.0686697	0.256824
1010	Stemmadenia obovata	CY	Male	Dichromat	0	0.0425837	0.0686697	0.256824
1011	Stemmadenia obovata	ED	Female	Dichromat	0	0.0425837	0.0686697	0.256824
1012	Stemmadenia obovata	FL	Female	Trichromat	0	0.0425837	0.0686697	0.256824
1013	Stemmadenia obovata	KI	Female	Dichromat	0	0.0425837	0.0686697	0.256824
1014	Stemmadenia obovata	LE	Male	Dichromat	0	0.0425837	0.0686697	0.256824
1015	Stemmadenia obovata	MA	Male	Dichromat	0	0.0425837	0.0686697	0.256824
1016	Stemmadenia obovata	NE	Female	Dichromat	0.25	0.0425837	0.0686697	0.256824
1017	Stemmadenia obovata	NU	Male	Dichromat	0	0.0425837	0.0686697	0.256824
1018	Stemmadenia obovata	OR	Female	Trichromat	0	0.0425837	0.0686697	0.256824
1019	Stemmadenia obovata	PI	Female	Dichromat	0	0.0425837	0.0686697	0.256824
1020	Stemmadenia obovata	SA	Female	Dichromat	0	0.0425837	0.0686697	0.256824
1021	Stemmadenia obovata	SI	Female	Dichromat	0.2	0.0425837	0.0686697	0.256824
1022	Stemmadenia obovata	SS	Female	Trichromat	0.166667	0.0425837	0.0686697	0.256824
1023	Stemmadenia obovata	TI	Female	Dichromat	0	0.0425837	0.0686697	0.256824
1024	Stemmadenia obovata	TY	Male	Dichromat	0.142857	0.0425837	0.0686697	0.256824
1025	Stemmadenia obovata	WE	Male	Dichromat	0	0.0425837	0.0686697	0.256824
1026	Stemmadenia obovata	ZA	Female	Dichromat	0	0.0425837	0.0686697	0.256824
1074	Vachellia collinsii	AL	Male	Dichromat	0	0.00790194	0.0308197	0.0936511
1075	Vachellia collinsii	BA	Male	Dichromat	0	0.00790194	0.0308197	0.0936511
1076	Vachellia collinsii	BG	Male	Dichromat	0	0.00790194	0.0308197	0.0936511
1077	Vachellia collinsii	BL	Female	Trichromat	0	0.00790194	0.0308197	0.0936511
1078	Vachellia collinsii	BO	Female	Dichromat	0	0.00790194	0.0308197	0.0936511
1079	Vachellia collinsii	BU	Male	Dichromat	0	0.00790194	0.0308197	0.0936511
1080	Vachellia collinsii	CA	Female	Trichromat	0	0.00790194	0.0308197	0.0936511
1081	Vachellia collinsii	CH	Female	Trichromat	0	0.00790194	0.0308197	0.0936511
1082	Vachellia collinsii	DL	Female	Trichromat	0	0.00790194	0.0308197	0.0936511
1083	Vachellia collinsii	ED	Female	Dichromat	0	0.00790194	0.0308197	0.0936511
1084	Vachellia collinsii	FA	Male	Dichromat	0	0.00790194	0.0308197	0.0936511
1085	Vachellia collinsii	HL	Female	Trichromat	0	0.00790194	0.0308197	0.0936511
1086	Vachellia collinsii	KI	Female	Dichromat	0	0.00790194	0.0308197	0.0936511
1087	Vachellia collinsii	KL	Female	Trichromat	0	0.00790194	0.0308197	0.0936511
1088	Vachellia collinsii	LE	Male	Dichromat	0	0.00790194	0.0308197	0.0936511
1089	Vachellia collinsii	LV	Female	Dichromat	0	0.00790194	0.0308197	0.0936511
1090	Vachellia collinsii	MO	Male	Dichromat	0	0.00790194	0.0308197	0.0936511
1091	Vachellia collinsii	MU	Male	Dichromat	0	0.00790194	0.0308197	0.0936511
1092	Vachellia collinsii	NE	Female	Dichromat	0	0.00790194	0.0308197	0.0936511
1093	Vachellia collinsii	NS	Male	Dichromat	0	0.00790194	0.0308197	0.0936511
1094	Vachellia collinsii	NU	Male	Dichromat	0	0.00790194	0.0308197	0.0936511
1095	Vachellia collinsii	NY	Female	Dichromat	0	0.00790194	0.0308197	0.0936511
1096	Vachellia collinsii	PD	Female	Trichromat	0	0.00790194	0.0308197	0.0936511
1097	Vachellia collinsii	PI	Female	Dichromat	0	0.00790194	0.0308197	0.0936511
1098	Vachellia collinsii	RF	Male	Dichromat	0	0.00790194	0.0308197	0.0936511
1099	Vachellia collinsii	SA	Female	Dichromat	0	0.00790194	0.0308197	0.0936511
1100	Vachellia collinsii	SE	Female	Dichromat	0	0.00790194	0.0308197	0.0936511
1101	Vachellia collinsii	SH	Female	Dichromat	0	0.00790194	0.0308197	0.0936511
1102	Vachellia collinsii	SI	Female	Dichromat	0	0.00790194	0.0308197	0.0936511
1103	Vachellia collinsii	SS	Female	Trichromat	0	0.00790194	0.0308197	0.0936511
1104	Vachellia collinsii	TI	Female	Dichromat	0	0.00790194	0.0308197	0.0936511
1105	Vachellia collinsii	VM	Male	Dichromat	0	0.00790194	0.0308197	0.0936511
1106	Vachellia collinsii	WE	Male	Dichromat	0	0.00790194	0.0308197	0.0936511
1107	Vachellia collinsii	ZA	Female	Dichromat	0	0.00790194	0.0308197	0.0936511

## Sheet: Fig. 4
Source data for Fig. 4. Variables used: chem.dist (Fig. 4a-c - x axis); log.scent.increase (Fig. 4d-f - x axis. Note - this is a log transformation of scent.increase.ratio.RF.URF); log.RG (Fig. 4a, d - y axis. Note - this is a log transformation of log.RG); log.BY (Fig. 4b, e - y axis. Note - this is a log transformation of log.BY); log.LUM (Fig. 4c, f - y axis. Note - this is a log transformatio…
species	chem.dist.RF.URF	scent.increase.ratio.RF.URF	RG	BY	LUM	log.scent.increase	log.RG	log.BY	log.LUM
Acol	0.520419	2.53061	0.00790194	0.0308197	0.0936511	0.928459	-4.84065	-3.4796	-2.36818
Bcra	0.891817	198.88	0.0274987	0.0212824	0.0971957	5.2927	-3.59362	-3.84988	-2.33103
Cgua	0.254946	1.58676	0.189115	0.0238052	0.818949	0.461697	-1.6654	-3.73785	-0.199733
Cpan	0.986297	0.0148239	0.00581935	0.0596199	0.293461	-4.21152	-5.14657	-2.81977	-1.22601
Dsal	0.583426	0.47205	0.00770313	0.0706622	0.03647	-0.750671	-4.86613	-2.64984	-3.31127
Fmor	0.920449	22.9966	0.00938499	0.0167011	0.0808827	3.13535	-4.66864	-4.09228	-2.51476
Game	0.221121	6.70824	0.0074515	0.0382977	0.0584662	1.90334	-4.89934	-3.26236	-2.83931
Gmac	0.861448	31.5947	0.0259109	0.100688	0.201657	3.45299	-3.65309	-2.29573	-1.60119
Jpun	1	3.58759	0.0449909	0.0557771	0.479442	1.27748	-3.10129	-2.88639	-0.735133
Kcal	0.458665	0.756484	0.00534295	0.157866	0.131722	-0.279073	-5.23198	-1.84601	-2.02706
Marb	0.683286	0.663263	0.154234	0.0639799	0.339858	-0.410583	-1.86929	-2.74919	-1.07923
Mtin	0.509161	1.89251	0.00352252	0.0274399	0.19828	0.637904	-5.64858	-3.59576	-1.61808
Pgua	1	93.2083	0.00634075	0.106089	0.374433	4.53484	-5.06076	-2.24347	-0.982342
Rthu	1	6.40886	0.0177026	0.0420495	0.210102	1.85768	-4.03404	-3.16891	-1.56016
Sexc	0.39376	1.90565	0.00145067	0.084818	0.0790788	0.644826	-6.53573	-2.46725	-2.53731
Sgla	0.732271	8.13686	0.00821395	0.304672	1.0475	2.0964	-4.80192	-1.18852	0.0464049
Smom	0.430463	1.52955	0.0513085	0.0312501	0.25731	0.424971	-2.9699	-3.46573	-1.35747
Sobo	0.238147	6.39676	0.0425837	0.0686697	0.256824	1.85579	-3.15628	-2.67845	-1.35936

## Sheet: Supplementary Fig. 1
Source data for Supplementary Fig. 1. Variables used: ProportionSniffed (code calculated average per species); ScientificName
ID	ScientificName	Animal	Sex	ProportionSniffed
1	Acrocomia aculeata	AL	Male	0
2	Acrocomia aculeata	BO	Female	0.25
3	Acrocomia aculeata	CA	Female	0
4	Acrocomia aculeata	CC	Female	0
5	Acrocomia aculeata	CH	Female	0.5
6	Acrocomia aculeata	CL	Female	0
7	Acrocomia aculeata	MX	Female	0
8	Acrocomia aculeata	MY	Female	0
9	Acrocomia aculeata	NU	Male	1
10	Acrocomia aculeata	PI	Female	0
11	Acrocomia aculeata	SS	Female	1
12	Alibertia edulis	CH	Female	0
13	Alibertia edulis	KI	Female	0
14	Alibertia edulis	NU	Male	0
15	Alibertia edulis	PD	Female	0.5
16	Alibertia edulis	PI	Female	0
17	Alibertia edulis	SH	Female	0
18	Allophylus occidentalis	AT	Male	0
19	Allophylus occidentalis	BG	Male	0
20	Allophylus occidentalis	HR	Male	0
21	Allophylus occidentalis	MN	Female	0
22	Allophylus occidentalis	MX	Female	0
23	Allophylus occidentalis	SE	Female	0
24	Annona reticulata	AH	Female	0
25	Annona reticulata	BG	Male	0.333333
26	Annona reticulata	CC	Female	0
27	Annona reticulata	MJ	Male	0
28	Annona reticulata	RM	Female	1
29	Annona reticulata	VM	Male	0
30	Apeiba tibourbou	CH	Female	0
31	Apeiba tibourbou	LE	Male	0
32	Apeiba tibourbou	PD	Female	0.2
33	Apeiba tibourbou	SA	Female	0
34	Apeiba tibourbou	SI	Female	0
35	Apeiba tibourbou	TI	Female	0
36	Apeiba tibourbou	ZA	Female	0.0833333
37	Bromelia pinguin	AH	Female	0
38	Bromelia pinguin	BG	Male	0
39	Bromelia pinguin	CH	Female	0
40	Bromelia pinguin	CL	Female	0
41	Bromelia pinguin	HL	Female	0
42	Bromelia plumieri	AD	Male	0
43	Bromelia plumieri	AH	Female	0
44	Bromelia plumieri	CC	Female	0
45	Bromelia plumieri	CL	Female	0
46	Bromelia plumieri	CY	Male	0
47	Bromelia plumieri	DL	Female	0.333333
48	Bromelia plumieri	FL	Female	0.333333
49	Bromelia plumieri	KM	Male	0
50	Bromelia plumieri	LV	Female	0
51	Bromelia plumieri	MN	Female	0
52	Bromelia plumieri	MU	Male	0
53	Bromelia plumieri	MW	Female	0
54	Bromelia plumieri	MX	Female	0
55	Bromelia plumieri	NU	Male	0
56	Bromelia plumieri	PD	Female	0
57	Bromelia plumieri	PT	Female	0.3
58	Bromelia plumieri	RI	Female	0
59	Bromelia plumieri	SE	Female	0
60	Bunchosia ocellata	KL	Female	0
61	Bunchosia ocellata	PI	Female	0
63	Bursera simaruba	AB	Female	0
64	Bursera simaruba	AD	Male	0
66	Bursera simaruba	AH	Female	0
67	Bursera simaruba	AL	Male	0
68	Bursera simaruba	AM	Male	0.008
69	Bursera simaruba	AR	Male	0
70	Bursera simaruba	AT	Male	0
71	Bursera simaruba	BA	Male	0
72	Bursera simaruba	BG	Male	0
73	Bursera simaruba	BL	Female	0
74	Bursera simaruba	BO	Female	0
75	Bursera simaruba	BU	Male	0
76	Bursera simaruba	CA	Female	0.0046729
77	Bursera simaruba	CH	Female	0
78	Bursera simaruba	CL	Female	0.00277778
79	Bursera simaruba	CY	Male	0.0246914
80	Bursera simaruba	DL	Female	0
81	Bursera simaruba	ED	Female	0.0114379
82	Bursera simaruba	EL	Female	0
83	Bursera simaruba	HL	Female	0
84	Bursera simaruba	HR	Male	0
87	Bursera simaruba	JM	Male	0
88	Bursera simaruba	KI	Female	0
89	Bursera simaruba	KL	Female	0
90	Bursera simaruba	LE	Male	0
91	Bursera simaruba	LL	Female	0
92	Bursera simaruba	LV	Female	0
93	Bursera simaruba	MA	Male	0.00294118
94	Bursera simaruba	MN	Female	0
95	Bursera simaruba	MO	Male	0
96	Bursera simaruba	MU	Male	0.00248139
97	Bursera simaruba	MW	Female	0
98	Bursera simaruba	MX	Female	0
99	Bursera simaruba	NE	Female	0
100	Bursera simaruba	NS	Male	0.00458716
101	Bursera simaruba	NU	Male	0
102	Bursera simaruba	PD	Female	0
103	Bursera simaruba	PI	Female	0
104	Bursera simaruba	PT	Female	0
105	Bursera simaruba	RF	Male	0
106	Bursera simaruba	RM	Female	0
107	Bursera simaruba	SA	Female	0
108	Bursera simaruba	SE	Female	0
109	Bursera simaruba	SH	Female	0
110	Bursera simaruba	SI	Female	0
111	Bursera simaruba	SM	Male	0
112	Bursera simaruba	SS	Female	0
113	Bursera simaruba	TI	Female	0
114	Bursera simaruba	TY	Male	0
115	Bursera simaruba	VV	Female	0
116	Bursera simaruba	WE	Male	0.00350877
117	Bursera simaruba	ZA	Female	0
118	Byrsonima crassifolia	AB	Female	0.157895
119	Byrsonima crassifolia	BA	Male	0
120	Byrsonima crassifolia	BU	Male	0
121	Byrsonima crassifolia	BZ	Male	0.037037
122	Byrsonima crassifolia	CE	Female	0
123	Byrsonima crassifolia	CH	Female	0
124	Byrsonima crassifolia	DY	Male	1
125	Byrsonima crassifolia	ED	Female	0
126	Byrsonima crassifolia	FA	Male	0
127	Byrsonima crassifolia	GY	Male	0
128	Byrsonima crassifolia	LT	Male	0.5
129	Byrsonima crassifolia	LU	Female	0.333333
130	Byrsonima crassifolia	MO	Male	0.0243902
131	Byrsonima crassifolia	MU	Male	0
132	Byrsonima crassifolia	NE	Female	0.181818
133	Byrsonima crassifolia	SA	Female	0.125
134	Byrsonima crassifolia	SE	Female	0.0434783
135	Byrsonima crassifolia	SH	Female	0
136	Byrsonima crassifolia	SI	Female	0
137	Byrsonima crassifolia	SZ	Female	0
138	Byrsonima crassifolia	TI	Female	0.461538
139	Byrsonima crassifolia	WE	Male	0
140	Byrsonima crassifolia	ZA	Female	0.105263
141	Callichlamys latifolia	VM	Male	0
142	Capparis indica	SA	Female	0
143	Capparis indica	SZ	Female	0
144	Carica papaya	BU	Male	0
145	Carica papaya	NU	Male	0.833333
146	Carica papaya	OR	Female	0.125
147	Casearia arguta	BA	Male	0
148	Casearia arguta	BG	Male	0.25
149	Casearia arguta	CL	Female	0
150	Casearia arguta	EL	Female	0
151	Casearia arguta	LE	Male	0
152	Casearia arguta	MO	Male	0
153	Casearia arguta	MU	Male	0
154	Casearia arguta	NE	Female	0
155	Casearia arguta	NS	Male	0
156	Casearia arguta	RF	Male	0.190476
157	Casearia arguta	SA	Female	0
158	Casearia arguta	SZ	Female	0
159	Casearia arguta	TI	Female	0
160	Casearia sylvestris	AD	Male	0
161	Casearia sylvestris	BG	Male	0
162	Casearia sylvestris	BO	Female	0
163	Casearia sylvestris	CL	Female	0
164	Casearia sylvestris	CY	Male	0
165	Casearia sylvestris	DL	Female	0
166	Casearia sylvestris	EL	Female	0
168	Casearia sylvestris	LY	Female	0
169	Casearia sylvestris	MO	Male	0
170	Casearia sylvestris	MU	Male	0
171	Casearia sylvestris	MX	Female	0
172	Casearia sylvestris	PD	Female	0
173	Casearia sylvestris	PT	Female	0
174	Casearia sylvestris	RI	Female	0
175	Casearia sylvestris	SS	Female	0
176	Casearia sylvestris	TI	Female	0
177	Castilla elastica	FL	Female	0
178	Castilla elastica	LV	Female	0.125
179	Cecropia peltata	BO	Female	0
180	Cecropia peltata	BZ	Male	0
181	Cecropia peltata	LE	Male	0
182	Cecropia peltata	NU	Male	0
183	Cecropia peltata	SE	Female	0
184	Cecropia peltata	TY	Male	0
185	Cecropia peltata	WE	Male	0
186	Cedrela odorata	CE	Female	0
187	Cedrela odorata	KL	Female	0
188	Cedrela odorata	LE	Male	0
189	Cedrela odorata	MU	Male	0
190	Cedrela odorata	NE	Female	0
191	Cedrela odorata	NS	Male	0
192	Cedrela odorata	NU	Male	0.333333
193	Cedrela odorata	RI	Female	0
194	Cissus pseudosicyoides	AH	Female	0
195	Cissus pseudosicyoides	AR	Male	0
196	Cissus pseudosicyoides	BL	Female	0
197	Cissus pseudosicyoides	BO	Female	0
198	Cissus pseudosicyoides	BT	Female	0
199	Cissus pseudosicyoides	CE	Female	0
200	Cissus pseudosicyoides	CH	Female	0
201	Cissus pseudosicyoides	CL	Female	0
202	Cissus pseudosicyoides	CY	Male	0
203	Cissus pseudosicyoides	ED	Female	0
204	Cissus pseudosicyoides	EL	Female	0
205	Cissus pseudosicyoides	FL	Female	0
206	Cissus pseudosicyoides	HR	Male	0
207	Cissus pseudosicyoides	KI	Female	0
208	Cissus pseudosicyoides	KL	Female	0
209	Cissus pseudosicyoides	LE	Male	0
210	Cissus pseudosicyoides	LV	Female	0
211	Cissus pseudosicyoides	MU	Male	0
212	Cissus pseudosicyoides	NE	Female	0
213	Cissus pseudosicyoides	NU	Male	0
214	Cissus pseudosicyoides	PD	Female	0
215	Cissus pseudosicyoides	SE	Female	0
216	Cissus pseudosicyoides	SH	Female	0
217	Cissus pseudosicyoides	SS	Female	0
218	Cissus pseudosicyoides	TY	Male	0
219	Cissus pseudosicyoides	VV	Female	0
220	Cissus pseudosicyoides	WE	Male	0
221	Cissus pseudosicyoides	ZA	Female	0
222	Citrullus lanatus	KL	Female	0.5
223	Citrullus lanatus	WE	Male	0
224	Cochlospermum vitifolium	VM	Male	0.5
225	Cordia guanacastensis	CH	Female	0
226	Cordia guanacastensis	CY	Male	0
227	Cordia guanacastensis	DL	Female	0
228	Cordia guanacastensis	OE	Male	0
229	Cordia guanacastensis	VV	Female	0
231	Cordia panamensis	AD	Male	0
232	Cordia panamensis	AT	Male	0
233	Cordia panamensis	CY	Male	0
234	Cordia panamensis	EL	Female	0
235	Cordia panamensis	LL	Female	0
236	Cordia panamensis	LY	Female	0
237	Cordia panamensis	MU	Male	0
238	Cordia panamensis	MX	Female	0
239	Cordia panamensis	PT	Female	0
240	Cordia panamensis	RI	Female	0
241	Cordia panamensis	SA	Female	0
242	Cordia panamensis	SS	Female	0
243	Cordia panamensis	VM	Male	0
244	Curatella americana	LE	Male	0.166667
245	Curatella americana	SE	Female	0
247	Diospyros salicifolia	BA	Male	0
248	Diospyros salicifolia	BG	Male	0
249	Diospyros salicifolia	BL	Female	0
250	Diospyros salicifolia	BO	Female	0.473684
251	Diospyros salicifolia	CB	Male	0
252	Diospyros salicifolia	CH	Female	0.147059
253	Diospyros salicifolia	CY	Male	0.347826
254	Diospyros salicifolia	DL	Female	0
255	Diospyros salicifolia	EL	Female	0
256	Diospyros salicifolia	FL	Female	0
257	Diospyros salicifolia	HL	Female	0.176471
258	Diospyros salicifolia	HR	Male	0
261	Diospyros salicifolia	JM	Male	0
262	Diospyros salicifolia	KI	Female	0.5
263	Diospyros salicifolia	KL	Female	0
264	Diospyros salicifolia	LE	Male	0
265	Diospyros salicifolia	LL	Female	0
266	Diospyros salicifolia	MA	Male	0
267	Diospyros salicifolia	MN	Female	0
268	Diospyros salicifolia	MO	Male	0.0789474
269	Diospyros salicifolia	MU	Male	0.32
270	Diospyros salicifolia	MW	Female	0
271	Diospyros salicifolia	NE	Female	0.2
272	Diospyros salicifolia	NS	Male	0
273	Diospyros salicifolia	NU	Male	0
274	Diospyros salicifolia	PI	Female	0.388889
275	Diospyros salicifolia	PT	Female	0
276	Diospyros salicifolia	PW	Male	0
277	Diospyros salicifolia	RM	Female	0.0769231
278	Diospyros salicifolia	SH	Female	0
279	Diospyros salicifolia	SI	Female	0.0526316
280	Diospyros salicifolia	SS	Female	0
281	Diospyros salicifolia	TI	Female	0.166667
282	Diospyros salicifolia	VM	Male	0
283	Diospyros salicifolia	VV	Female	0.0625
284	Diospyros salicifolia	WE	Male	0
285	Diospyros salicifolia	ZA	Female	0.166667
286	Diphysa americana	CY	Male	0
287	Diphysa americana	PI	Female	0
288	Dipterodendron costaricense	AR	Male	0
289	Dipterodendron costaricense	AT	Male	0
290	Dipterodendron costaricense	BG	Male	0.0666667
291	Dipterodendron costaricense	CL	Female	0
292	Dipterodendron costaricense	DL	Female	0
293	Dipterodendron costaricense	EL	Female	0
294	Dipterodendron costaricense	HL	Female	0
295	Dipterodendron costaricense	HR	Male	0
296	Dipterodendron costaricense	KL	Female	0
297	Dipterodendron costaricense	MA	Male	0
298	Dipterodendron costaricense	PI	Female	0
299	Dipterodendron costaricense	SM	Male	0
300	Dipterodendron costaricense	SS	Female	0
301	Doliocarpus dentatus	CL	Female	0
302	Enterolobium cyclocarpum	AL	Male	0
303	Enterolobium cyclocarpum	BL	Female	0
304	Enterolobium cyclocarpum	BU	Male	0
305	Enterolobium cyclocarpum	CH	Female	0
306	Enterolobium cyclocarpum	MO	Male	0.16
307	Enterolobium cyclocarpum	NE	Female	0
308	Enterolobium cyclocarpum	NY	Female	0
309	Enterolobium cyclocarpum	PI	Female	0
310	Enterolobium cyclocarpum	SE	Female	0
311	Enterolobium cyclocarpum	TI	Female	0
312	Erythroxylum havanense	AR	Male	0
313	Erythroxylum havanense	CC	Female	0
314	Erythroxylum havanense	CE	Female	0
315	Erythroxylum havanense	CL	Female	0
316	Erythroxylum havanense	CR	Male	0
317	Erythroxylum havanense	CY	Male	0
318	Erythroxylum havanense	EL	Female	0
319	Erythroxylum havanense	MU	Male	0
320	Erythroxylum havanense	OE	Male	0
321	Erythroxylum havanense	VV	Female	0
322	Erythroxylum havanense	WE	Male	0
323	Exostema mexicana	NE	Female	0
324	Exostema mexicana	SE	Female	0
325	Ficus citrifolia	AH	Female	0
326	Ficus citrifolia	AR	Male	0
327	Ficus citrifolia	CY	Male	0.166667
329	Ficus cotinifolia	AB	Female	0
330	Ficus cotinifolia	AD	Male	0
332	Ficus cotinifolia	AH	Female	0
333	Ficus cotinifolia	AM	Male	0
334	Ficus cotinifolia	AR	Male	0
335	Ficus cotinifolia	BB	Male	0
336	Ficus cotinifolia	BG	Male	0
337	Ficus cotinifolia	BL	Female	0
338	Ficus cotinifolia	BO	Female	0
339	Ficus cotinifolia	BT	Female	0
340	Ficus cotinifolia	BY	Male	0
341	Ficus cotinifolia	BZ	Male	0
342	Ficus cotinifolia	CC	Female	0
343	Ficus cotinifolia	CE	Female	0
344	Ficus cotinifolia	CH	Female	0
345	Ficus cotinifolia	CR	Male	0
346	Ficus cotinifolia	CY	Male	0
347	Ficus cotinifolia	DL	Female	0
348	Ficus cotinifolia	ED	Female	0
349	Ficus cotinifolia	EL	Female	0
350	Ficus cotinifolia	FL	Female	0
351	Ficus cotinifolia	GO	Male	0
352	Ficus cotinifolia	GY	Male	0
353	Ficus cotinifolia	HL	Female	0
354	Ficus cotinifolia	HM	Unknown	0
356	Ficus cotinifolia	JD	Male	0
358	Ficus cotinifolia	JM	Male	0
359	Ficus cotinifolia	KI	Female	0
360	Ficus cotinifolia	KL	Female	0
361	Ficus cotinifolia	KM	Male	0
362	Ficus cotinifolia	LE	Male	0
363	Ficus cotinifolia	LL	Female	0
364	Ficus cotinifolia	LT	Male	0
365	Ficus cotinifolia	LU	Female	0
366	Ficus cotinifolia	LV	Female	0
367	Ficus cotinifolia	LY	Female	0
368	Ficus cotinifolia	MA	Male	0
369	Ficus cotinifolia	MD	Male	0
370	Ficus cotinifolia	MF	Male	0
371	Ficus cotinifolia	MJ	Male	0
372	Ficus cotinifolia	MM	Male	0
373	Ficus cotinifolia	MN	Female	0
374	Ficus cotinifolia	MU	Male	0
375	Ficus cotinifolia	MW	Female	0
376	Ficus cotinifolia	MX	Female	0
377	Ficus cotinifolia	NE	Female	0
378	Ficus cotinifolia	NT	Male	0
379	Ficus cotinifolia	NU	Male	0
380	Ficus cotinifolia	OR	Female	0
381	Ficus cotinifolia	PD	Female	0
382	Ficus cotinifolia	PI	Female	0
383	Ficus cotinifolia	PN	Female	0
384	Ficus cotinifolia	PT	Female	0
385	Ficus cotinifolia	PW	Male	0
386	Ficus cotinifolia	RI	Female	0
387	Ficus cotinifolia	RM	Female	0
388	Ficus cotinifolia	SA	Female	0
389	Ficus cotinifolia	SE	Female	0
390	Ficus cotinifolia	SH	Female	0
391	Ficus cotinifolia	SI	Female	0
392	Ficus cotinifolia	SM	Male	0
394	Ficus cotinifolia	SS	Female	0
395	Ficus cotinifolia	SX	Male	0
396	Ficus cotinifolia	TI	Female	0
397	Ficus cotinifolia	TY	Male	0
398	Ficus cotinifolia	VM	Male	0
399	Ficus cotinifolia	VV	Female	0
400	Ficus cotinifolia	WE	Male	0
401	Ficus cotinifolia	ZA	Female	0
402	Ficus goldmanii	DL	Female	0
403	Ficus goldmanii	PI	Female	0
404	Ficus hondurensis	AB	Female	0
405	Ficus hondurensis	AD	Male	0
406	Ficus hondurensis	AI	Female	0
407	Ficus hondurensis	AM	Male	0
408	Ficus hondurensis	BB	Male	0
409	Ficus hondurensis	BG	Male	0
410	Ficus hondurensis	BL	Female	0
411	Ficus hondurensis	BT	Female	0
412	Ficus hondurensis	BY	Male	0
413	Ficus hondurensis	BZ	Male	0
414	Ficus hondurensis	CC	Female	0
415	Ficus hondurensis	CE	Female	0
416	Ficus hondurensis	CH	Female	0
417	Ficus hondurensis	CR	Male	0.0196078
418	Ficus hondurensis	CY	Male	0
419	Ficus hondurensis	DL	Female	0
420	Ficus hondurensis	ED	Female	0
421	Ficus hondurensis	GY	Male	0
423	Ficus hondurensis	JM	Male	0
424	Ficus hondurensis	KI	Female	0
425	Ficus hondurensis	KL	Female	0
426	Ficus hondurensis	KM	Male	0.0138889
427	Ficus hondurensis	LE	Male	0
428	Ficus hondurensis	LL	Female	0
429	Ficus hondurensis	LT	Male	0
430	Ficus hondurensis	LV	Female	0
431	Ficus hondurensis	MA	Male	0
432	Ficus hondurensis	MD	Male	0
433	Ficus hondurensis	MM	Male	0
434	Ficus hondurensis	MN	Female	0
435	Ficus hondurensis	MO	Male	0
436	Ficus hondurensis	MS	Male	0
437	Ficus hondurensis	MU	Male	0
438	Ficus hondurensis	MW	Female	0
439	Ficus hondurensis	MX	Female	0
440	Ficus hondurensis	NS	Male	0
441	Ficus hondurensis	NT	Male	0
442	Ficus hondurensis	NU	Male	0
443	Ficus hondurensis	OR	Female	0
444	Ficus hondurensis	PD	Female	0
445	Ficus hondurensis	PI	Female	0
446	Ficus hondurensis	PT	Female	0
447	Ficus hondurensis	PW	Male	0
448	Ficus hondurensis	RI	Female	0
449	Ficus hondurensis	RM	Female	0
450	Ficus hondurensis	SA	Female	0
451	Ficus hondurensis	SE	Female	0
452	Ficus hondurensis	SI	Female	0
453	Ficus hondurensis	SS	Female	0
454	Ficus hondurensis	TI	Female	0.0172414
455	Ficus hondurensis	TY	Male	0
456	Ficus hondurensis	VM	Male	0
457	Ficus hondurensis	VV	Female	0
458	Ficus hondurensis	WE	Male	0
460	Ficus morazaniana	AB	Female	0.153846
461	Ficus morazaniana	AM	Male	0.126984
462	Ficus morazaniana	BA	Male	0.666667
463	Ficus morazaniana	BO	Female	0.333333
464	Ficus morazaniana	BZ	Male	0.333333
465	Ficus morazaniana	CE	Female	0.882353
466	Ficus morazaniana	DL	Female	0
467	Ficus morazaniana	ED	Female	0.264706
469	Ficus morazaniana	KI	Female	0.283019
470	Ficus morazaniana	KL	Female	0
471	Ficus morazaniana	LE	Male	0.335443
472	Ficus morazaniana	MO	Male	0.731707
473	Ficus morazaniana	NE	Female	0.4375
474	Ficus morazaniana	SA	Female	0.231884
475	Ficus morazaniana	SE	Female	0.529851
476	Ficus morazaniana	SH	Female	0.175
477	Ficus morazaniana	SI	Female	0.415094
478	Ficus morazaniana	TI	Female	0.3
479	Ficus morazaniana	VV	Female	0.142857
480	Ficus morazaniana	ZA	Female	0.424779
481	Ficus obtusifolia	AH	Female	0
482	Ficus obtusifolia	MN	Female	0
485	Ficus ovalis	AD	Male	0
486	Ficus ovalis	AH	Female	0
487	Ficus ovalis	AR	Male	0
488	Ficus ovalis	BA	Male	0.0116279
489	Ficus ovalis	BG	Male	0
490	Ficus ovalis	BL	Female	0
491	Ficus ovalis	BO	Female	0
492	Ficus ovalis	BU	Male	0
493	Ficus ovalis	CA	Female	0
494	Ficus ovalis	CB	Male	0
495	Ficus ovalis	CC	Female	0
496	Ficus ovalis	CE	Female	0
497	Ficus ovalis	CH	Female	0
498	Ficus ovalis	CL	Female	0
499	Ficus ovalis	CY	Male	0
500	Ficus ovalis	DL	Female	0.00680272
501	Ficus ovalis	ED	Female	0.0131579
502	Ficus ovalis	HL	Female	0
503	Ficus ovalis	HR	Male	0
506	Ficus ovalis	JM	Male	0
507	Ficus ovalis	KI	Female	0
508	Ficus ovalis	KL	Female	0
509	Ficus ovalis	LE	Male	0
510	Ficus ovalis	LL	Female	0
511	Ficus ovalis	LY	Female	0
512	Ficus ovalis	MA	Male	0
513	Ficus ovalis	MN	Female	0.0121951
514	Ficus ovalis	MO	Male	0
515	Ficus ovalis	MS	Male	0
516	Ficus ovalis	MU	Male	0
517	Ficus ovalis	MW	Female	0
518	Ficus ovalis	NT	Male	0
519	Ficus ovalis	NU	Male	0.0138889
520	Ficus ovalis	OE	Male	0
521	Ficus ovalis	OR	Female	0
522	Ficus ovalis	PD	Female	0.00625
523	Ficus ovalis	PI	Female	0
524	Ficus ovalis	PT	Female	0
525	Ficus ovalis	RF	Male	0
526	Ficus ovalis	RI	Female	0
527	Ficus ovalis	RM	Female	0.0132159
528	Ficus ovalis	SA	Female	0
529	Ficus ovalis	SE	Female	0.0114943
530	Ficus ovalis	SH	Female	0
531	Ficus ovalis	SI	Female	0
532	Ficus ovalis	SS	Female	0
533	Ficus ovalis	TI	Female	0
534	Ficus ovalis	TY	Male	0
535	Ficus ovalis	VV	Female	0
536	Ficus ovalis	WE	Male	0.0104167
537	Ficus ovalis	ZA	Female	0
538	Genipa americana	AB	Female	0.166667
539	Genipa americana	AD	Male	0
540	Genipa americana	AH	Female	0.258065
541	Genipa americana	AL	Male	0.65625
542	Genipa americana	AR	Male	0.647059
543	Genipa americana	BA	Male	0.833333
544	Genipa americana	BG	Male	0.363636
545	Genipa americana	BL	Female	0.4375
546	Genipa americana	BO	Female	0.5
547	Genipa americana	BY	Male	0
548	Genipa americana	CA	Female	0
549	Genipa americana	CB	Male	1
550	Genipa americana	CC	Female	0.375
551	Genipa americana	CE	Female	0.166667
552	Genipa americana	CH	Female	0.0909091
553	Genipa americana	CL	Female	0.615385
554	Genipa americana	ED	Female	0.222222
555	Genipa americana	EL	Female	0.75
556	Genipa americana	FA	Male	0.6875
557	Genipa americana	FL	Female	0.5
558	Genipa americana	GY	Male	0.333333
559	Genipa americana	HL	Female	0.25
560	Genipa americana	HR	Male	0.3
563	Genipa americana	KI	Female	0.8
564	Genipa americana	KL	Female	0
565	Genipa americana	LE	Male	0.376712
566	Genipa americana	LL	Female	0.5
567	Genipa americana	LT	Male	0.375
568	Genipa americana	LV	Female	0.333333
569	Genipa americana	MA	Male	0.6
570	Genipa americana	MD	Male	0.533333
571	Genipa americana	MN	Female	0
572	Genipa americana	MO	Male	0.461538
573	Genipa americana	MW	Female	0.25
574	Genipa americana	MX	Female	1
575	Genipa americana	MY	Female	0.333333
576	Genipa americana	NE	Female	0.5
577	Genipa americana	NS	Male	0.606061
578	Genipa americana	NU	Male	0.666667
579	Genipa americana	NY	Female	0.8
580	Genipa americana	PD	Female	0
581	Genipa americana	PT	Female	1
582	Genipa americana	RF	Male	0.666667
583	Genipa americana	RI	Female	0.272727
584	Genipa americana	RM	Female	1
585	Genipa americana	SA	Female	0.5625
586	Genipa americana	SE	Female	0.666667
587	Genipa americana	SH	Female	0.47619
588	Genipa americana	SI	Female	0.57971
589	Genipa americana	SS	Female	0.689655
590	Genipa americana	SZ	Female	0.854545
591	Genipa americana	TI	Female	0.50495
592	Genipa americana	VM	Male	0.384615
593	Genipa americana	WE	Male	0.230769
594	Genipa americana	ZA	Female	0.285714
595	Guazuma ulmifolia	BO	Female	0
596	Guazuma ulmifolia	BZ	Male	0
597	Guazuma ulmifolia	ED	Female	0
598	Guazuma ulmifolia	EL	Female	0
599	Guazuma ulmifolia	MY	Female	0
600	Guettarda macrosperma	CL	Female	0
601	Guettarda macrosperma	HR	Male	0
602	Guettarda macrosperma	KI	Female	0
603	Guettarda macrosperma	SA	Female	0
604	Guettarda macrosperma	SH	Female	0
605	Hirtella americana	CL	Female	0
606	Inga vera	NU	Male	0
607	Jacaratia dolichaula	MA	Male	1
609	Jacquinia nervosa	AB	Female	0
610	Jacquinia nervosa	AD	Male	0
611	Jacquinia nervosa	AR	Male	0
612	Jacquinia nervosa	CE	Female	0
613	Jacquinia nervosa	ED	Female	0
615	Jacquinia nervosa	LE	Male	0
616	Jacquinia nervosa	MO	Male	0
617	Jacquinia nervosa	MS	Male	0
618	Jacquinia nervosa	MU	Male	0
619	Jacquinia nervosa	NS	Male	0
620	Jacquinia nervosa	NU	Male	0
621	Jacquinia nervosa	OR	Female	0
622	Jacquinia nervosa	PI	Female	0
623	Jacquinia nervosa	RF	Male	0
624	Jacquinia nervosa	SA	Female	0
625	Jacquinia nervosa	SI	Female	0
626	Jacquinia nervosa	SS	Female	0
627	Jacquinia nervosa	TI	Female	0
628	Jacquinia nervosa	WE	Male	0
632	Karwinskia calderoni	AH	Female	0
633	Karwinskia calderoni	AL	Male	0.010101
634	Karwinskia calderoni	AM	Male	0
635	Karwinskia calderoni	AR	Male	0
636	Karwinskia calderoni	AT	Male	0
637	Karwinskia calderoni	BA	Male	0
638	Karwinskia calderoni	BL	Female	0
639	Karwinskia calderoni	BO	Female	0
640	Karwinskia calderoni	BU	Male	0.00900901
641	Karwinskia calderoni	BZ	Male	0
642	Karwinskia calderoni	CA	Female	0
643	Karwinskia calderoni	CH	Female	0
644	Karwinskia calderoni	CL	Female	0
645	Karwinskia calderoni	CY	Male	0
646	Karwinskia calderoni	DL	Female	0
647	Karwinskia calderoni	ED	Female	0
648	Karwinskia calderoni	EL	Female	0
649	Karwinskia calderoni	FL	Female	0
650	Karwinskia calderoni	HL	Female	0
651	Karwinskia calderoni	HR	Male	0
652	Karwinskia calderoni	IM	Male	0
655	Karwinskia calderoni	JM	Male	0
656	Karwinskia calderoni	KI	Female	0
657	Karwinskia calderoni	KL	Female	0
658	Karwinskia calderoni	LE	Male	0
659	Karwinskia calderoni	LV	Female	0
660	Karwinskia calderoni	LY	Female	0
661	Karwinskia calderoni	MA	Male	0
662	Karwinskia calderoni	MN	Female	0
663	Karwinskia calderoni	MO	Male	0
664	Karwinskia calderoni	MU	Male	0
665	Karwinskia calderoni	NE	Female	0
666	Karwinskia calderoni	NS	Male	0
667	Karwinskia calderoni	NU	Male	0
668	Karwinskia calderoni	NY	Female	0
669	Karwinskia calderoni	PD	Female	0
670	Karwinskia calderoni	PI	Female	0
671	Karwinskia calderoni	RF	Male	0
672	Karwinskia calderoni	RM	Female	0
673	Karwinskia calderoni	SA	Female	0
674	Karwinskia calderoni	SE	Female	0
675	Karwinskia calderoni	SH	Female	0
676	Karwinskia calderoni	SI	Female	0
677	Karwinskia calderoni	SS	Female	0
678	Karwinskia calderoni	TI	Female	0
679	Karwinskia calderoni	WE	Male	0
680	Karwinskia calderoni	ZA	Female	0
681	Krugiodendron ferreum	AH	Female	0
682	Krugiodendron ferreum	AR	Male	0
683	Krugiodendron ferreum	CB	Male	0
684	Krugiodendron ferreum	CL	Female	0
685	Krugiodendron ferreum	EL	Female	0
686	Krugiodendron ferreum	HL	Female	0
687	Krugiodendron ferreum	HR	Male	0
688	Krugiodendron ferreum	OE	Male	0
689	Luehea candida	AL	Male	0
690	Luehea candida	BG	Male	0
691	Luehea candida	BU	Male	0
692	Luehea candida	BY	Male	0
693	Luehea candida	CH	Female	0
694	Luehea candida	DL	Female	0
695	Luehea candida	FA	Male	0
696	Luehea candida	MO	Male	0
697	Luehea candida	MU	Male	0.2
698	Luehea candida	MX	Female	0
699	Luehea candida	NE	Female	0
700	Luehea candida	NS	Male	0
701	Luehea candida	PI	Female	1
702	Luehea candida	RF	Male	0
703	Luehea candida	SE	Female	0
704	Luehea candida	SS	Female	0
705	Luehea candida	VM	Male	0
706	Luehea candida	WE	Male	0.157895
707	Luehea speciosa	CY	Male	0
708	Luehea speciosa	PD	Female	0
709	Luehea speciosa	SH	Female	0
711	Maclura tinctoria	AD	Male	0
713	Maclura tinctoria	AM	Male	0
714	Maclura tinctoria	AR	Male	0
715	Maclura tinctoria	BZ	Male	0
716	Maclura tinctoria	CB	Male	0
717	Maclura tinctoria	CL	Female	0
718	Maclura tinctoria	ED	Female	0
719	Maclura tinctoria	EL	Female	0
720	Maclura tinctoria	FL	Female	0
721	Maclura tinctoria	HL	Female	0
722	Maclura tinctoria	HR	Male	0
723	Maclura tinctoria	KI	Female	0
724	Maclura tinctoria	LE	Male	0
725	Maclura tinctoria	LT	Male	0
726	Maclura tinctoria	MA	Male	0
727	Maclura tinctoria	NE	Female	0
728	Maclura tinctoria	NU	Male	0
729	Maclura tinctoria	OE	Male	0
730	Maclura tinctoria	OR	Female	0
731	Maclura tinctoria	SE	Female	0
732	Maclura tinctoria	SH	Female	0
733	Maclura tinctoria	SI	Female	0
734	Maclura tinctoria	SS	Female	0
735	Maclura tinctoria	TI	Female	0
736	Maclura tinctoria	VV	Female	0
737	Maclura tinctoria	ZA	Female	0.0909091
738	Malvaviscus arboreus	BA	Male	0
739	Malvaviscus arboreus	CH	Female	0
740	Malvaviscus arboreus	MU	Male	0
741	Malvaviscus arboreus	SS	Female	0
743	Manilkara chicle	AD	Male	0
745	Manilkara chicle	AH	Female	0.407407
746	Manilkara chicle	AL	Male	0.0243902
747	Manilkara chicle	AM	Male	0.0185185
748	Manilkara chicle	BG	Male	0.0714286
749	Manilkara chicle	BL	Female	0.0238095
750	Manilkara chicle	BO	Female	0.7
751	Manilkara chicle	BU	Male	0.0483871
752	Manilkara chicle	BZ	Male	0
753	Manilkara chicle	CA	Female	0.08
754	Manilkara chicle	CE	Female	0.0454545
755	Manilkara chicle	CH	Female	0.0487805
756	Manilkara chicle	CL	Female	0.25
757	Manilkara chicle	DL	Female	0.1125
758	Manilkara chicle	EL	Female	0
759	Manilkara chicle	FL	Female	0.0731707
760	Manilkara chicle	HL	Female	0.59375
761	Manilkara chicle	HR	Male	0.2
762	Manilkara chicle	IM	Male	0.142857
763	Manilkara chicle	KI	Female	1
764	Manilkara chicle	KL	Female	0
765	Manilkara chicle	LE	Male	0.833333
766	Manilkara chicle	MD	Male	0
767	Manilkara chicle	MN	Female	0
768	Manilkara chicle	MU	Male	0.04
769	Manilkara chicle	MW	Female	0.388889
770	Manilkara chicle	NE	Female	0.5
771	Manilkara chicle	NT	Male	0
772	Manilkara chicle	NU	Male	0.137255
773	Manilkara chicle	PI	Female	0.103448
774	Manilkara chicle	PT	Female	0
775	Manilkara chicle	RI	Female	0.216216
776	Manilkara chicle	RM	Female	0
777	Manilkara chicle	SI	Female	0.387755
778	Manilkara chicle	SS	Female	0
779	Manilkara chicle	WE	Male	0.0526316
780	Margaritaria nobilis	DL	Female	0
781	Margaritaria nobilis	ED	Female	0
782	Margaritaria nobilis	KI	Female	0
783	Miconia argentea	NU	Male	0
784	Mouriri myrtilloides	TY	Male	0
785	Mouriri myrtilloides	VV	Female	0
786	Muntingia calabura	AL	Male	0
787	Muntingia calabura	BG	Male	0
788	Muntingia calabura	BL	Female	0
789	Muntingia calabura	BU	Male	0
790	Muntingia calabura	CA	Female	0
791	Muntingia calabura	CE	Female	0
792	Muntingia calabura	CH	Female	0
793	Muntingia calabura	DL	Female	0
794	Muntingia calabura	KL	Female	0
795	Muntingia calabura	MA	Male	0
796	Muntingia calabura	MU	Male	0
797	Muntingia calabura	NU	Male	0
798	Muntingia calabura	PI	Female	0
799	Muntingia calabura	SI	Female	0
800	Muntingia calabura	SS	Female	0
801	Muntingia calabura	WE	Male	0
802	Musa cavendishii	BL	Female	0
803	Musa cavendishii	CY	Male	0.5
804	Musa cavendishii	DL	Female	0
805	Musa cavendishii	HL	Female	0.030303
806	Musa cavendishii	SH	Female	0.0588235
807	Passiflora platyloba	VV	Female	0
808	Prestonia riverae	AR	Male	0
809	Psidium guajava	AB	Female	0
810	Psidium guajava	BZ	Male	0.8
811	Psidium guajava	ED	Female	0.428571
812	Psidium guajava	GY	Male	0
813	Psidium guajava	KI	Female	0.181818
814	Psidium guajava	SI	Female	NA
815	Psidium guajava	SS	Female	0
816	Quercus oleoides	AH	Female	0
817	Quercus oleoides	LY	Female	0
818	Quercus oleoides	PD	Female	0
819	Randia monantha	AH	Female	1
820	Randia monantha	AL	Male	0
821	Randia monantha	AR	Male	0.5
822	Randia monantha	AT	Male	0
823	Randia monantha	BA	Male	1
824	Randia monantha	BL	Female	0.25
825	Randia monantha	BO	Female	1
826	Randia monantha	BY	Male	0.333333
827	Randia monantha	CH	Female	0.6
828	Randia monantha	CL	Female	0.5
829	Randia monantha	ED	Female	0.428571
830	Randia monantha	EL	Female	0
831	Randia monantha	HL	Female	0
833	Randia monantha	KI	Female	0.0909091
834	Randia monantha	KL	Female	0.5
835	Randia monantha	LE	Male	0.444444
836	Randia monantha	LV	Female	0
837	Randia monantha	LY	Female	0.5
838	Randia monantha	MA	Male	0
839	Randia monantha	MO	Male	0.448276
840	Randia monantha	NE	Female	0
841	Randia monantha	NS	Male	0
842	Randia monantha	NU	Male	0
843	Randia monantha	PI	Female	0.117647
844	Randia monantha	RF	Male	0.214286
845	Randia monantha	SA	Female	0
846	Randia monantha	SE	Female	0.5
847	Randia monantha	SH	Female	0.5
848	Randia monantha	TI	Female	0.583333
849	Randia monantha	VM	Male	0
850	Randia monantha	ZA	Female	0.4
851	Randia thurberi	AH	Female	0
852	Randia thurberi	BA	Male	0
853	Randia thurberi	BO	Female	0
854	Randia thurberi	DL	Female	0
855	Randia thurberi	HL	Female	0
856	Randia thurberi	PI	Female	0
857	Randia thurberi	SH	Female	0
858	Randia thurberi	ZA	Female	0
859	Sapium glandulosum	AT	Male	0
860	Sapium glandulosum	JM	Male	0
861	Sapranthus palanga	AR	Male	1
862	Sapranthus palanga	KI	Female	0.25
863	Sapranthus palanga	MX	Female	0
864	Sciadodendron excelsum	AD	Male	0
866	Sciadodendron excelsum	AL	Male	0
867	Sciadodendron excelsum	AT	Male	0
868	Sciadodendron excelsum	BA	Male	0
869	Sciadodendron excelsum	BL	Female	0
870	Sciadodendron excelsum	BO	Female	0
871	Sciadodendron excelsum	CC	Female	0
872	Sciadodendron excelsum	CL	Female	0
873	Sciadodendron excelsum	DL	Female	0
874	Sciadodendron excelsum	ED	Female	0
875	Sciadodendron excelsum	EL	Female	0
876	Sciadodendron excelsum	GY	Male	0
877	Sciadodendron excelsum	HR	Male	0
879	Sciadodendron excelsum	KI	Female	0.0232558
880	Sciadodendron excelsum	KL	Female	0
881	Sciadodendron excelsum	MF	Male	0
882	Sciadodendron excelsum	MU	Male	0.0612245
883	Sciadodendron excelsum	MY	Female	0
884	Sciadodendron excelsum	NE	Female	0
885	Sciadodendron excelsum	NS	Male	0
886	Sciadodendron excelsum	NY	Female	0
887	Sciadodendron excelsum	PD	Female	0
888	Sciadodendron excelsum	PT	Female	0
889	Sciadodendron excelsum	RF	Male	0
890	Sciadodendron excelsum	RF	Male	0.0147059
891	Sciadodendron excelsum	RI	Female	0
892	Sciadodendron excelsum	SA	Female	0
893	Sciadodendron excelsum	SE	Female	0
894	Sciadodendron excelsum	SI	Female	0
895	Sciadodendron excelsum	TI	Female	0
896	Sciadodendron excelsum	ZA	Female	0
897	Sebastiana pavoniana	BA	Male	0
898	Sebastiana pavoniana	BU	Male	0.142857
899	Sebastiana pavoniana	MA	Male	0
900	Sebastiana pavoniana	MN	Female	0
901	Sebastiana pavoniana	MU	Male	0
902	Sebastiana pavoniana	NS	Male	0
903	Sebastiana pavoniana	SA	Female	0
904	Sebastiana pavoniana	SH	Female	0
905	Sebastiana pavoniana	SZ	Female	0
906	Semialarium mexicanum	CE	Female	0
908	Simarouba glauca	AL	Male	0.103448
909	Simarouba glauca	AM	Male	0
910	Simarouba glauca	AT	Male	0.0666667
911	Simarouba glauca	BA	Male	0.142857
912	Simarouba glauca	BG	Male	0.327869
913	Simarouba glauca	BL	Female	0.169811
914	Simarouba glauca	BO	Female	0.37037
915	Simarouba glauca	BU	Male	0.25
916	Simarouba glauca	CA	Female	0
917	Simarouba glauca	CE	Female	0
918	Simarouba glauca	CH	Female	0.205882
919	Simarouba glauca	CL	Female	0
920	Simarouba glauca	CY	Male	0.527273
921	Simarouba glauca	DL	Female	0.017094
922	Simarouba glauca	ED	Female	0.196891
923	Simarouba glauca	EL	Female	0.0526316
924	Simarouba glauca	IM	Male	0
926	Simarouba glauca	KI	Female	0.339286
927	Simarouba glauca	KL	Female	0.0853659
928	Simarouba glauca	LE	Male	0.464646
929	Simarouba glauca	LL	Female	0.444444
930	Simarouba glauca	LY	Female	0
931	Simarouba glauca	MA	Male	0.0348837
932	Simarouba glauca	MN	Female	0
933	Simarouba glauca	MO	Male	0.183486
934	Simarouba glauca	MU	Male	0.246835
935	Simarouba glauca	MX	Female	0
936	Simarouba glauca	NE	Female	0.0555556
937	Simarouba glauca	NS	Male	0.23913
938	Simarouba glauca	NU	Male	0.130841
939	Simarouba glauca	PD	Female	0
940	Simarouba glauca	PI	Female	0.12069
941	Simarouba glauca	PT	Female	0.384615
942	Simarouba glauca	RF	Male	0.336957
943	Simarouba glauca	RI	Female	0.333333
944	Simarouba glauca	SA	Female	0.1875
945	Simarouba glauca	SE	Female	0.195402
946	Simarouba glauca	SH	Female	0.268116
947	Simarouba glauca	SI	Female	0.329114
948	Simarouba glauca	SS	Female	0.28125
949	Simarouba glauca	TI	Female	0.526316
950	Simarouba glauca	WE	Male	0.0555556
951	Simarouba glauca	ZA	Female	0.461905
952	Sloanea terniflora	AD	Male	0
953	Sloanea terniflora	AL	Male	0
954	Sloanea terniflora	AR	Male	0
955	Sloanea terniflora	AT	Male	0
956	Sloanea terniflora	BL	Female	0.0434783
957	Sloanea terniflora	CC	Female	0
958	Sloanea terniflora	DL	Female	0
959	Sloanea terniflora	FL	Female	0
960	Sloanea terniflora	HG	Male	0
961	Sloanea terniflora	JM	Male	0
962	Sloanea terniflora	LL	Female	0
963	Sloanea terniflora	LT	Male	0
964	Sloanea terniflora	LY	Female	0.444444
965	Sloanea terniflora	MA	Male	0
966	Sloanea terniflora	MN	Female	0
967	Sloanea terniflora	MW	Female	0
968	Sloanea terniflora	MY	Female	0
969	Sloanea terniflora	PD	Female	0
970	Sloanea terniflora	PT	Female	0.166667
971	Sloanea terniflora	RI	Female	0
972	Sloanea terniflora	RM	Female	0
973	Sloanea terniflora	SA	Female	0
974	Sloanea terniflora	SC	Male	0
975	Sloanea terniflora	SS	Female	0
976	Sloanea terniflora	WE	Male	0
977	Solanum hazenii	BL	Female	0
978	Solanum hazenii	ED	Female	0
979	Solanum hazenii	NU	Male	0
980	Solanum hazenii	OR	Female	1
981	Solanum hazenii	SS	Female	0
982	Spondias mombin	AD	Male	0
983	Spondias mombin	CC	Female	0
984	Spondias mombin	DL	Female	0.333333
985	Spondias mombin	FL	Female	0
986	Spondias mombin	LL	Female	0
987	Spondias mombin	LV	Female	0
988	Spondias mombin	MN	Female	0
989	Spondias mombin	MO	Male	0
990	Spondias mombin	MU	Male	0
991	Spondias mombin	MW	Female	0.166667
992	Spondias mombin	MX	Female	0
993	Spondias mombin	NU	Male	0.0714286
994	Spondias mombin	PD	Female	0.5
995	Spondias mombin	PI	Female	0.0714286
996	Spondias mombin	PT	Female	0
997	Spondias mombin	RM	Female	0
998	Spondias mombin	SS	Female	0
999	Spondias mombin	WE	Male	0.5
1000	Spondias purpurea	BA	Male	0.0769231
1001	Spondias purpurea	BL	Female	0
1003	Spondias purpurea	KL	Female	0
1004	Spondias purpurea	MU	Male	0.222222
1005	Spondias purpurea	NE	Female	0.470588
1006	Spondias purpurea	PI	Female	0.08
1007	Stemmadenia obovata	AB	Female	0.5
1008	Stemmadenia obovata	CE	Female	1
1009	Stemmadenia obovata	CH	Female	0.333333
1010	Stemmadenia obovata	CY	Male	0
1011	Stemmadenia obovata	ED	Female	0
1012	Stemmadenia obovata	FL	Female	0
1013	Stemmadenia obovata	KI	Female	0
1014	Stemmadenia obovata	LE	Male	0
1015	Stemmadenia obovata	MA	Male	0
1016	Stemmadenia obovata	NE	Female	0.25
1017	Stemmadenia obovata	NU	Male	0
1018	Stemmadenia obovata	OR	Female	0
1019	Stemmadenia obovata	PI	Female	0
1020	Stemmadenia obovata	SA	Female	0
1021	Stemmadenia obovata	SI	Female	0.2
1022	Stemmadenia obovata	SS	Female	0.166667
1023	Stemmadenia obovata	TI	Female	0
1024	Stemmadenia obovata	TY	Male	0.142857
1025	Stemmadenia obovata	WE	Male	0
1026	Stemmadenia obovata	ZA	Female	0
1027	Sterculia apetala	CA	Female	0
1028	Sterculia apetala	HL	Female	0
1029	Tabebuia ochracea	AD	Male	0
1030	Tabebuia ochracea	LV	Female	0
1031	Tabebuia ochracea	LY	Female	0
1032	Tabebuia ochracea	MA	Male	0
1033	Tabebuia ochracea	MN	Female	0
1034	Tabebuia ochracea	MX	Female	0
1035	Tabebuia ochracea	PT	Female	0
1036	Tabebuia ochracea	RI	Female	0
1037	Tabebuia ochracea	RM	Female	0
1038	Tabebuia ochracea	VM	Male	0
1039	Trichilia glabra	EL	Female	0
1040	Trichilia martiana	AB	Female	0
1041	Trichilia martiana	BG	Male	0
1042	Trichilia martiana	BZ	Male	0
1043	Trichilia martiana	ED	Female	0
1044	Trichilia martiana	KI	Female	0
1045	Trichilia martiana	RF	Male	0
1046	Trichilia martiana	SE	Female	0
1047	Trichilia martiana	SI	Female	0
1048	Trichilia martiana	TY	Male	0
1049	Trophis racemosa	BA	Male	0
1050	Trophis racemosa	BO	Female	0
1051	Trophis racemosa	BT	Female	0
1052	Trophis racemosa	ED	Female	0
1054	Trophis racemosa	KI	Female	0
1055	Trophis racemosa	LE	Male	0
1056	Trophis racemosa	MO	Male	0
1057	Trophis racemosa	NE	Female	0
1058	Trophis racemosa	NS	Male	0
1059	Trophis racemosa	RF	Male	0
1060	Trophis racemosa	SA	Female	0
1061	Trophis racemosa	SE	Female	0
1062	Trophis racemosa	SH	Female	0
1063	Trophis racemosa	SI	Female	0
1064	Trophis racemosa	TI	Female	0
1065	Trophis racemosa	ZA	Female	0
1066	Unknown unknown	CA	Female	0
1067	Unknown unknown	CH	Female	0
1068	Unknown unknown	KI	Female	0
1069	Unknown unknown	NU	Male	0
1070	Unknown unknown	PI	Female	0
1071	Unknown unknown	SH	Female	0
1072	Unknown unknown	TI	Female	0
1073	Unknown unknown	VM	Male	0
1074	Vachellia collinsii	AL	Male	0
1075	Vachellia collinsii	BA	Male	0
1076	Vachellia collinsii	BG	Male	0
1077	Vachellia collinsii	BL	Female	0
1078	Vachellia collinsii	BO	Female	0
1079	Vachellia collinsii	BU	Male	0
1080	Vachellia collinsii	CA	Female	0
1081	Vachellia collinsii	CH	Female	0
1082	Vachellia collinsii	DL	Female	0
1083	Vachellia collinsii	ED	Female	0
1084	Vachellia collinsii	FA	Male	0
1085	Vachellia collinsii	HL	Female	0
1086	Vachellia collinsii	KI	Female	0
1087	Vachellia collinsii	KL	Female	0
1088	Vachellia collinsii	LE	Male	0
1089	Vachellia collinsii	LV	Female	0
1090	Vachellia collinsii	MO	Male	0
1091	Vachellia collinsii	MU	Male	0
1092	Vachellia collinsii	NE	Female	0
1093	Vachellia collinsii	NS	Male	0
1094	Vachellia collinsii	NU	Male	0
1095	Vachellia collinsii	NY	Female	0
1096	Vachellia collinsii	PD	Female	0
1097	Vachellia collinsii	PI	Female	0
1098	Vachellia collinsii	RF	Male	0
1099	Vachellia collinsii	SA	Female	0
1100	Vachellia collinsii	SE	Female	0
1101	Vachellia collinsii	SH	Female	0
1102	Vachellia collinsii	SI	Female	0
1103	Vachellia collinsii	SS	Female	0
1104	Vachellia collinsii	TI	Female	0
1105	Vachellia collinsii	VM	Male	0
1106	Vachellia collinsii	WE	Male	0
1107	Vachellia collinsii	ZA	Female	0
1108	Vachellia cornigera	BL	Female	0
1109	Vachellia cornigera	ED	Female	0
1110	Vachellia cornigera	KI	Female	0
1111	Vachellia cornigera	SA	Female	0
1112	Vachellia cornigera	SE	Female	0
1113	Vachellia cornigera	TI	Female	0
1114	Zuelania guidonia	AH	Female	0
1115	Zuelania guidonia	AR	Male	0.0434783
1116	Zuelania guidonia	AT	Male	0
1117	Zuelania guidonia	BZ	Male	0
1118	Zuelania guidonia	CB	Male	0
1119	Zuelania guidonia	CL	Female	0.0588235
1120	Zuelania guidonia	EL	Female	0
1121	Zuelania guidonia	HL	Female	0.5
1122	Zuelania guidonia	HR	Male	0
1123	Zuelania guidonia	KL	Female	1
1124	Zuelania guidonia	LL	Female	0.333333
1125	Zuelania guidonia	LV	Female	0
1126	Zuelania guidonia	MA	Male	0.0178571
1127	Zuelania guidonia	MM	Male	0
1128	Zuelania guidonia	MN	Female	0.214286
1129	Zuelania guidonia	MO	Male	0.25
1130	Zuelania guidonia	MU	Male	0
1131	Zuelania guidonia	MW	Female	0.375
1132	Zuelania guidonia	NS	Male	0
1133	Zuelania guidonia	NU	Male	1
1134	Zuelania guidonia	NY	Female	0
1135	Zuelania guidonia	PT	Female	0.5
1136	Zuelania guidonia	RF	Male	0.333333
1137	Zuelania guidonia	RM	Female	1
1138	Zuelania guidonia	SH	Female	0
1139	Zuelania guidonia	SZ	Female	0
1140	Zuelania guidonia	TI	Female	0
